# Supplementary material for: (E)-4-Bromo-N′-(4-hy­droxy-3-meth­oxy­benzyl­idene)benzohydrazide monohydrate
Source: Acta Crystallogr Sect E Struct Rep Online. 2012 Mar 14;68(Pt 4):o1069–70. doi: 10.1107/S160053681201032X (PMC3344027; doi:10.1107/S160053681201032X)
Supplement: Supplementary file 1 [file e-68-o1069-sup1.cif]

##############################################################################
#                                                                            #
# This CIF contains the data in a paper accepted for publication in          #
# Acta Crystallographica Section E. It conforms to the requirements of       #
# Notes for Authors for Acta Crystallographica Section E, and has been       #
# peer reviewed under the auspices of the IUCr Commission on Journals.       #
#                                                                            #
# Full details of the Crystallographic Information File format               #
# are given in the paper "The Crystallographic Information File (CIF):       #
# a New Standard Archive File for Crystallography" by S. R. Hall, F. H.      #
# Allen and I. D. Brown [Acta Cryst. (1991), A47, 655-685].                  #
#                                                                            #
# The current version of the core CIF dictionary is obtainable from          #
# ftp://ftp.iucr.org/pub/cif_core.dic.                                       #
#                                                                            #
# Software is freely available for graphical display of the structure(s)     #
# in this CIF. For information consult the CIF software page                 #
# http://www.iucr.org/resources/cif/software.                                #
#                                                                            #
# This file may be used for bona fide research purposes within the           #
# scientific community so long as proper attribution is given to the journal # 
# article from which it was obtained.                                        #
#                                                                            #
##############################################################################
data_global
_audit_creation_method     'form.cif (version 2.0)'
_journal_data_validation_number     ?
_journal_date_recd_electronic     2012-02-15
_journal_date_accepted     2012-03-08
_journal_name_full     'Acta Crystallographica, Section E'
_journal_year     2012
_journal_volume     68
_journal_issue      4
_journal_page_first     o1069
_journal_page_last     o1070
_journal_paper_category     QO
_journal_paper_doi     10.1107/S160053681201032X
_journal_coeditor_code     FJ2521
_publ_contact_author_name     'Assoc.Prof. Dr. Suchada Chantrapromma'
_publ_contact_author_address
;
      Department of Chemistry
      Faculty of Science
      Prince of Songkla University
      Hat-Yai, Songkhla 90112
      Thailand
;
_publ_contact_author_email     'suchada.c@psu.ac.th'
_publ_contact_author_fax     '66 74 212918'
_publ_contact_author_phone     '66 74 288447'
_publ_section_title
;
(<i>E</i>)-4-Bromo-<i>N</i>'-(4-hydroxy-3-methoxybenzylidene)benzohydrazide
monohydrate
;
loop_
    _publ_author_name
    _publ_author_footnote
    _publ_author_address
    'Jirapa Horkaew' ?
;  Department of Chemistry and Center of Excellence for Innovation in Chemistry
   Faculty of Science
   Prince of Songkla University
   Hat-Yai, Songkhla 90112
   Thailand
;
    'Suchada Chantrapromma'
;
      Thomson Reuters ResearcherID: A-5085-2009.
;
;     Crystal Materials Research Unit
      Department of Chemistry
      Faculty of Science
      Prince of Songkla University
      Hat-Yai, Songkhla 90112
      Thailand
;
    'Teerasak Anantapong' ?
;     Department of Biotechnology
      Faculty of Agro-Industry
      Prince of Songkla University
      Hat-Yai, Songkhla 90112
      Thailand
;
    'Akkharawit Kanjana-Opas' ?
;     Department of Biotechnology
      Faculty of Agro-Industry
      Prince of Songkla University
      Hat-Yai, Songkhla 90112
      Thailand
;
    'Hoong-Kun Fun'
;
      Thomson Reuters ResearcherID: A-3561-2009.
      Additional correspondence author, e-mail: hkfun@usm.my.
;
;     X-ray Crystallography Unit
      School of Physics
      Universiti Sains Malaysia
      11800 USM, Penang
      Malaysia
;
data_I
_audit_creation_method     SHELXL-97
_chemical_name_systematic
;
(<i>E</i>)-4-Bromo-<i>N</i>'-(4-hydroxy-3-methoxybenzylidene)benzohydrazide
monohydrate
;
_chemical_name_common
;
;
_chemical_formula_moiety     'C15 H13 Br N2 O3, H2 O'
_chemical_formula_sum     'C15 H15 Br N2 O4'
_chemical_formula_iupac     'C15 H13 Br N2 O3, H2 O'
_chemical_formula_weight     367.19
_chemical_melting_point_gt     513
_chemical_melting_point_lt     ?
_symmetry_cell_setting     monoclinic
_symmetry_space_group_name_H-M     'P 21/c'
_symmetry_space_group_name_Hall     '-P 2ybc'
loop_
    _symmetry_equiv_pos_as_xyz
    'x, y, z'
    '-x, y+1/2, -z+1/2'
    '-x, -y, -z'
    'x, -y-1/2, z-1/2'
_cell_length_a     7.9772(7)
_cell_length_b     21.446(2)
_cell_length_c     10.3928(7)
_cell_angle_alpha     90.00
_cell_angle_beta     119.479(5)
_cell_angle_gamma     90.00
_cell_volume     1547.8(2)
_cell_formula_units_Z     4
_cell_measurement_reflns_used     5602
_cell_measurement_theta_min     2.44
_cell_measurement_theta_max     32.61
_cell_measurement_temperature     100(2)
_exptl_crystal_description     Block
_exptl_crystal_colour     Colorless
_exptl_crystal_size_max     0.58
_exptl_crystal_size_mid     0.21
_exptl_crystal_size_min     0.11
_exptl_crystal_density_diffrn     1.576
_exptl_crystal_density_meas     ?
_exptl_crystal_density_method     'not measured'
_exptl_crystal_F_000     744
_exptl_absorpt_coefficient_mu     2.675
_exptl_absorpt_correction_type     multi-scan
_exptl_absorpt_process_details     '(SADABS; Bruker, 2009)'
_exptl_absorpt_correction_T_min     0.3060
_exptl_absorpt_correction_T_max     0.7556
_exptl_special_details
;
The crystal was placed in the cold stream of an Oxford Cryosystems Cobra
open-flow nitrogen cryostat (Cosier & Glazer, 1986) operating at 100.0(1) K.
;
_diffrn_ambient_temperature     100
_diffrn_radiation_type     'MoK\a'
_diffrn_radiation_wavelength     0.71073
_diffrn_radiation_source     'sealed tube'
_diffrn_radiation_monochromator     'graphite'
_diffrn_measurement_device_type     'Bruker APEX DUO CCD area-detector'
_diffrn_measurement_method     '\f and \w scans'
_diffrn_detector_area_resol_mean     ?
_diffrn_reflns_number     18815
_diffrn_reflns_av_R_equivalents     0.0235
_diffrn_reflns_av_sigmaI/netI     0.0241
_diffrn_reflns_theta_min     2.44
_diffrn_reflns_theta_max     32.61
_diffrn_reflns_theta_full     32.61
_diffrn_measured_fraction_theta_max     0.989
_diffrn_measured_fraction_theta_full     0.989
_diffrn_reflns_limit_h_min     -11
_diffrn_reflns_limit_h_max     12
_diffrn_reflns_limit_k_min     -29
_diffrn_reflns_limit_k_max     32
_diffrn_reflns_limit_l_min     -15
_diffrn_reflns_limit_l_max     15
_diffrn_standards_number     0
_diffrn_standards_interval_count     ?
_diffrn_standards_interval_time     ?
_diffrn_standards_decay_%     ?
_refine_special_details
;
 Refinement of F^2^ against ALL reflections.  The weighted R-factor wR and
 goodness of fit S are based on F^2^, conventional R-factors R are based
 on F, with F set to zero for negative F^2^. The threshold expression of
 F^2^ > 2sigma(F^2^) is used only for calculating R-factors(gt) etc. and is
 not relevant to the choice of reflections for refinement.  R-factors based
 on F^2^ are statistically about twice as large as those based on F, and R-
 factors based on ALL data will be even larger.
;
_reflns_number_total     5602
_reflns_number_gt     4894
_reflns_threshold_expression     I>2\s(I)
_refine_ls_structure_factor_coef     Fsqd
_refine_ls_matrix_type     full
_refine_ls_R_factor_all     0.0310
_refine_ls_R_factor_gt     0.0248
_refine_ls_wR_factor_gt     0.0626
_refine_ls_wR_factor_ref     0.0651
_refine_ls_goodness_of_fit_ref     1.043
_refine_ls_restrained_S_all     1.043
_refine_ls_number_reflns     5602
_refine_ls_number_parameters     200
_refine_ls_number_restraints     0
_refine_ls_hydrogen_treatment     constr
_refine_ls_weighting_scheme     calc
_refine_ls_weighting_details
         'calc w=1/[\s^2^(Fo^2^)+(0.0304P)^2^+0.5617P] where P=(Fo^2^+2Fc^2^)/3'
_atom_sites_solution_hydrogens     geom
_atom_sites_solution_primary     direct
_atom_sites_solution_secondary     difmap
_refine_ls_shift/su_max     0.009
_refine_ls_shift/su_mean     0.001
_refine_diff_density_max     0.536
_refine_diff_density_min     -0.539
_refine_ls_extinction_method     none
_refine_ls_extinction_coef     ?
loop_
    _atom_type_symbol
    _atom_type_description
    _atom_type_scat_dispersion_real
    _atom_type_scat_dispersion_imag
    _atom_type_scat_source
    'C' 'C' 0.0033 0.0016
                         'International Tables Vol C Tables 4.2.6.8 and 6.1.1.4'
    'H' 'H' 0.0000 0.0000
                         'International Tables Vol C Tables 4.2.6.8 and 6.1.1.4'
    'Br' 'Br' -0.2901 2.4595
                         'International Tables Vol C Tables 4.2.6.8 and 6.1.1.4'
    'N' 'N' 0.0061 0.0033
                         'International Tables Vol C Tables 4.2.6.8 and 6.1.1.4'
    'O' 'O' 0.0106 0.0060
                         'International Tables Vol C Tables 4.2.6.8 and 6.1.1.4'
_computing_data_collection     'APEX2 (Bruker, 2009)'
_computing_cell_refinement     'SAINT (Bruker, 2009)'
_computing_data_reduction     'SAINT (Bruker, 2009)'
_computing_structure_solution     'SHELXTL (Sheldrick, 2008)'
_computing_structure_refinement     'SHELXTL (Sheldrick, 2008)'
_computing_molecular_graphics     'SHELXTL (Sheldrick, 2008)'
_computing_publication_material
;
SHELXTL (Sheldrick, 2008) and PLATON (Spek, 2009)
;
loop_
    _atom_site_type_symbol
    _atom_site_label
    _atom_site_fract_x
    _atom_site_fract_y
    _atom_site_fract_z
    _atom_site_U_iso_or_equiv
    _atom_site_adp_type
    _atom_site_calc_flag
    _atom_site_refinement_flags
    _atom_site_occupancy
    _atom_site_symmetry_multiplicity
    _atom_site_disorder_assembly
    _atom_site_disorder_group
    Br Br1 1.165101(18) 1.138681(6) 1.032760(13) 0.02180(4) Uani d . 1 1 . .
    O O1 0.31020(12) 0.98324(4) 0.62686(11) 0.02206(18) Uani d . 1 1 . .
    O O2 -0.26566(11) 0.74388(4) 0.19684(10) 0.01696(15) Uani d . 1 1 . .
    O O3 -0.14414(12) 0.64604(4) 0.11703(10) 0.01614(15) Uani d . 1 1 . .
    H H1O3 -0.1053 0.6238 0.0752 0.024 Uiso d R 1 1 . .
    N N1 0.50431(13) 0.91557(4) 0.59638(11) 0.01464(16) Uani d . 1 1 . .
    H H1N1 0.6171 0.9016 0.6218 0.018 Uiso d R 1 1 . .
    N N2 0.34933(13) 0.87658(4) 0.51278(11) 0.01445(16) Uani d . 1 1 . .
    C C1 0.64474(16) 1.00888(5) 0.74049(12) 0.01489(18) Uani d . 1 1 . .
    C C2 0.62537(18) 1.05722(6) 0.82220(15) 0.0223(2) Uani d . 1 1 . .
    H H2A 0.5052 1.0635 0.8185 0.027 Uiso calc R 1 1 . .
    C C3 0.77907(19) 1.09623(6) 0.90869(15) 0.0233(2) Uani d . 1 1 . .
    H H3A 0.7652 1.1289 0.9644 0.028 Uiso calc R 1 1 . .
    C C4 0.95314(17) 1.08667(5) 0.91237(13) 0.0176(2) Uani d . 1 1 . .
    C C5 0.97598(17) 1.03960(6) 0.83136(13) 0.0186(2) Uani d . 1 1 . .
    H H5A 1.0960 1.0339 0.8344 0.022 Uiso calc R 1 1 . .
    C C6 0.82108(17) 1.00077(5) 0.74535(13) 0.0178(2) Uani d . 1 1 . .
    H H6A 0.8356 0.9684 0.6893 0.021 Uiso calc R 1 1 . .
    C C7 0.47302(16) 0.96867(5) 0.65048(12) 0.01518(19) Uani d . 1 1 . .
    C C8 0.39443(15) 0.82791(5) 0.46425(12) 0.01448(18) Uani d . 1 1 . .
    H H8A 0.5240 0.8228 0.4859 0.017 Uiso calc R 1 1 . .
    C C9 0.25378(15) 0.78044(5) 0.37726(12) 0.01375(18) Uani d . 1 1 . .
    C C10 0.05771(15) 0.78701(5) 0.33432(12) 0.01418(18) Uani d . 1 1 . .
    H H10A 0.0146 0.8225 0.3646 0.017 Uiso calc R 1 1 . .
    C C11 -0.07205(15) 0.74162(5) 0.24783(12) 0.01331(18) Uani d . 1 1 . .
    C C12 -0.00870(15) 0.68869(5) 0.20363(12) 0.01369(18) Uani d . 1 1 . .
    C C13 0.18522(16) 0.68186(5) 0.24792(13) 0.01568(19) Uani d . 1 1 . .
    H H13A 0.2288 0.6460 0.2194 0.019 Uiso calc R 1 1 . .
    C C14 0.31573(16) 0.72779(5) 0.33436(13) 0.01619(19) Uani d . 1 1 . .
    H H14A 0.4484 0.7231 0.3643 0.019 Uiso calc R 1 1 . .
    C C15 -0.33607(17) 0.79716(6) 0.23765(15) 0.0201(2) Uani d . 1 1 . .
    H H15A -0.4763 0.7943 0.1930 0.030 Uiso calc R 1 1 . .
    H H15B -0.3026 0.8350 0.2024 0.030 Uiso calc R 1 1 . .
    H H15C -0.2776 0.7988 0.3455 0.030 Uiso calc R 1 1 . .
    O O1W 0.94692(12) 0.92018(4) 0.45250(10) 0.01886(16) Uani d . 1 1 . .
    H H1OW 0.8746 0.9503 0.4230 0.028 Uiso d R 1 1 . .
    H H2OW 1.0559 0.9287 0.4881 0.028 Uiso d R 1 1 . .
loop_
    _atom_site_aniso_label
    _atom_site_aniso_U_11
    _atom_site_aniso_U_22
    _atom_site_aniso_U_33
    _atom_site_aniso_U_12
    _atom_site_aniso_U_13
    _atom_site_aniso_U_23
    Br1 0.02481(7) 0.01815(6) 0.01611(6) -0.00733(4) 0.00520(5) -0.00200(4)
    O1 0.0137(4) 0.0200(4) 0.0292(5) 0.0032(3) 0.0080(3) -0.0033(3)
    O2 0.0091(3) 0.0177(4) 0.0223(4) -0.0001(3) 0.0064(3) -0.0044(3)
    O3 0.0129(3) 0.0161(4) 0.0196(4) -0.0031(3) 0.0081(3) -0.0051(3)
    N1 0.0099(4) 0.0142(4) 0.0170(4) -0.0005(3) 0.0045(3) -0.0019(3)
    N2 0.0109(4) 0.0147(4) 0.0146(4) -0.0018(3) 0.0039(3) -0.0008(3)
    C1 0.0152(5) 0.0122(4) 0.0150(4) 0.0006(3) 0.0056(4) 0.0007(3)
    C2 0.0182(5) 0.0206(5) 0.0256(6) 0.0023(4) 0.0088(5) -0.0057(4)
    C3 0.0222(6) 0.0194(5) 0.0238(6) 0.0011(4) 0.0080(5) -0.0064(4)
    C4 0.0199(5) 0.0145(5) 0.0138(5) -0.0031(4) 0.0046(4) -0.0002(4)
    C5 0.0184(5) 0.0189(5) 0.0194(5) -0.0048(4) 0.0100(4) -0.0032(4)
    C6 0.0186(5) 0.0166(5) 0.0192(5) -0.0034(4) 0.0101(4) -0.0039(4)
    C7 0.0137(4) 0.0141(4) 0.0154(5) 0.0013(3) 0.0053(4) 0.0007(4)
    C8 0.0106(4) 0.0154(4) 0.0152(5) 0.0000(3) 0.0046(4) 0.0007(4)
    C9 0.0112(4) 0.0141(4) 0.0145(4) -0.0005(3) 0.0052(4) -0.0001(3)
    C10 0.0121(4) 0.0143(4) 0.0150(5) 0.0001(3) 0.0058(4) -0.0007(4)
    C11 0.0100(4) 0.0147(4) 0.0145(4) 0.0003(3) 0.0054(4) 0.0006(3)
    C12 0.0116(4) 0.0141(4) 0.0142(4) -0.0015(3) 0.0055(4) -0.0009(3)
    C13 0.0131(4) 0.0148(4) 0.0192(5) 0.0006(4) 0.0080(4) -0.0020(4)
    C14 0.0109(4) 0.0172(5) 0.0198(5) -0.0002(4) 0.0070(4) -0.0013(4)
    C15 0.0134(5) 0.0214(5) 0.0261(6) 0.0014(4) 0.0103(4) -0.0048(4)
    O1W 0.0147(4) 0.0161(4) 0.0266(4) 0.0023(3) 0.0108(3) 0.0042(3)
_geom_special_details
;
 All esds (except the esd in the dihedral angle between two l.s. planes)
 are estimated using the full covariance matrix.  The cell esds are taken
 into account individually in the estimation of esds in distances, angles
 and torsion angles; correlations between esds in cell parameters are only
 used when they are defined by crystal symmetry.  An approximate (isotropic)
 treatment of cell esds is used for estimating esds involving l.s. planes.
;
loop_
    _geom_bond_atom_site_label_1
    _geom_bond_atom_site_label_2
    _geom_bond_site_symmetry_2
    _geom_bond_distance
    _geom_bond_publ_flag
    Br1 C4 . 1.8939(12) ?
    O1 C7 . 1.2374(14) ?
    O2 C11 . 1.3650(13) ?
    O2 C15 . 1.4266(14) ?
    O3 C12 . 1.3627(13) ?
    O3 H1O3 . 0.8032 ?
    N1 C7 . 1.3467(14) ?
    N1 N2 . 1.3876(13) ?
    N1 H1N1 . 0.8572 ?
    N2 C8 . 1.2853(14) ?
    C1 C6 . 1.3935(16) ?
    C1 C2 . 1.3959(16) ?
    C1 C7 . 1.4947(16) ?
    C2 C3 . 1.3879(18) ?
    C2 H2A . 0.9500 ?
    C3 C4 . 1.3854(18) ?
    C3 H3A . 0.9500 ?
    C4 C5 . 1.3828(16) ?
    C5 C6 . 1.3900(16) ?
    C5 H5A . 0.9500 ?
    C6 H6A . 0.9500 ?
    C8 C9 . 1.4541(15) ?
    C8 H8A . 0.9500 ?
    C9 C14 . 1.3911(15) ?
    C9 C10 . 1.4066(15) ?
    C10 C11 . 1.3825(15) ?
    C10 H10A . 0.9500 ?
    C11 C12 . 1.4082(15) ?
    C12 C13 . 1.3876(15) ?
    C13 C14 . 1.3930(16) ?
    C13 H13A . 0.9500 ?
    C14 H14A . 0.9500 ?
    C15 H15A . 0.9800 ?
    C15 H15B . 0.9800 ?
    C15 H15C . 0.9800 ?
    O1W H1OW . 0.8179 ?
    O1W H2OW . 0.7806 ?
loop_
    _geom_angle_atom_site_label_1
    _geom_angle_atom_site_label_2
    _geom_angle_atom_site_label_3
    _geom_angle_site_symmetry_1
    _geom_angle_site_symmetry_3
    _geom_angle
    _geom_angle_publ_flag
    C11 O2 C15 . . 116.68(9) ?
    C12 O3 H1O3 . . 111.4 ?
    C7 N1 N2 . . 118.68(9) ?
    C7 N1 H1N1 . . 123.2 ?
    N2 N1 H1N1 . . 117.4 ?
    C8 N2 N1 . . 113.57(9) ?
    C6 C1 C2 . . 118.85(11) ?
    C6 C1 C7 . . 123.27(10) ?
    C2 C1 C7 . . 117.87(10) ?
    C3 C2 C1 . . 120.97(11) ?
    C3 C2 H2A . . 119.5 ?
    C1 C2 H2A . . 119.5 ?
    C4 C3 C2 . . 118.85(11) ?
    C4 C3 H3A . . 120.6 ?
    C2 C3 H3A . . 120.6 ?
    C5 C4 C3 . . 121.46(11) ?
    C5 C4 Br1 . . 119.34(9) ?
    C3 C4 Br1 . . 119.20(9) ?
    C4 C5 C6 . . 119.15(11) ?
    C4 C5 H5A . . 120.4 ?
    C6 C5 H5A . . 120.4 ?
    C5 C6 C1 . . 120.70(11) ?
    C5 C6 H6A . . 119.6 ?
    C1 C6 H6A . . 119.6 ?
    O1 C7 N1 . . 121.53(10) ?
    O1 C7 C1 . . 121.85(10) ?
    N1 C7 C1 . . 116.62(9) ?
    N2 C8 C9 . . 122.22(10) ?
    N2 C8 H8A . . 118.9 ?
    C9 C8 H8A . . 118.9 ?
    C14 C9 C10 . . 119.65(10) ?
    C14 C9 C8 . . 118.72(9) ?
    C10 C9 C8 . . 121.63(10) ?
    C11 C10 C9 . . 119.71(10) ?
    C11 C10 H10A . . 120.1 ?
    C9 C10 H10A . . 120.1 ?
    O2 C11 C10 . . 124.71(10) ?
    O2 C11 C12 . . 114.91(9) ?
    C10 C11 C12 . . 120.37(9) ?
    O3 C12 C13 . . 122.71(10) ?
    O3 C12 C11 . . 117.47(9) ?
    C13 C12 C11 . . 119.82(10) ?
    C12 C13 C14 . . 119.78(10) ?
    C12 C13 H13A . . 120.1 ?
    C14 C13 H13A . . 120.1 ?
    C9 C14 C13 . . 120.66(10) ?
    C9 C14 H14A . . 119.7 ?
    C13 C14 H14A . . 119.7 ?
    O2 C15 H15A . . 109.5 ?
    O2 C15 H15B . . 109.5 ?
    H15A C15 H15B . . 109.5 ?
    O2 C15 H15C . . 109.5 ?
    H15A C15 H15C . . 109.5 ?
    H15B C15 H15C . . 109.5 ?
    H1OW O1W H2OW . . 114.1 ?
loop_
    _geom_torsion_atom_site_label_1
    _geom_torsion_atom_site_label_2
    _geom_torsion_atom_site_label_3
    _geom_torsion_atom_site_label_4
    _geom_torsion_site_symmetry_1
    _geom_torsion_site_symmetry_2
    _geom_torsion_site_symmetry_3
    _geom_torsion_site_symmetry_4
    _geom_torsion
    _geom_torsion_publ_flag
    C7 N1 N2 C8 . . . . 178.70(10) ?
    C6 C1 C2 C3 . . . . -0.88(19) ?
    C7 C1 C2 C3 . . . . 179.75(12) ?
    C1 C2 C3 C4 . . . . 0.3(2) ?
    C2 C3 C4 C5 . . . . 0.4(2) ?
    C2 C3 C4 Br1 . . . . -178.89(10) ?
    C3 C4 C5 C6 . . . . -0.52(19) ?
    Br1 C4 C5 C6 . . . . 178.78(9) ?
    C4 C5 C6 C1 . . . . -0.09(18) ?
    C2 C1 C6 C5 . . . . 0.77(18) ?
    C7 C1 C6 C5 . . . . -179.89(11) ?
    N2 N1 C7 O1 . . . . -0.21(17) ?
    N2 N1 C7 C1 . . . . 179.66(9) ?
    C6 C1 C7 O1 . . . . -166.86(12) ?
    C2 C1 C7 O1 . . . . 12.48(17) ?
    C6 C1 C7 N1 . . . . 13.26(16) ?
    C2 C1 C7 N1 . . . . -167.40(11) ?
    N1 N2 C8 C9 . . . . 178.54(10) ?
    N2 C8 C9 C14 . . . . -177.20(11) ?
    N2 C8 C9 C10 . . . . 3.67(17) ?
    C14 C9 C10 C11 . . . . -1.09(16) ?
    C8 C9 C10 C11 . . . . 178.04(10) ?
    C15 O2 C11 C10 . . . . -0.35(16) ?
    C15 O2 C11 C12 . . . . -179.25(10) ?
    C9 C10 C11 O2 . . . . -178.33(10) ?
    C9 C10 C11 C12 . . . . 0.52(16) ?
    O2 C11 C12 O3 . . . . -0.29(14) ?
    C10 C11 C12 O3 . . . . -179.25(10) ?
    O2 C11 C12 C13 . . . . 179.38(10) ?
    C10 C11 C12 C13 . . . . 0.42(16) ?
    O3 C12 C13 C14 . . . . 178.87(10) ?
    C11 C12 C13 C14 . . . . -0.78(17) ?
    C10 C9 C14 C13 . . . . 0.74(17) ?
    C8 C9 C14 C13 . . . . -178.42(11) ?
    C12 C13 C14 C9 . . . . 0.20(18) ?
loop_
    _geom_hbond_atom_site_label_D
    _geom_hbond_atom_site_label_H
    _geom_hbond_atom_site_label_A
    _geom_hbond_site_symmetry_A
    _geom_hbond_distance_DH
    _geom_hbond_distance_HA
    _geom_hbond_distance_DA
    _geom_hbond_angle_DHA
    _geom_hbond_publ_flag
    O3 H1O3 O1W 4_475 0.80 1.79 2.5867(14) 170 y
    N1 H1N1 O3 4_676 0.86 2.18 3.0107(16) 162 y
    O1W H1OW O1 3_676 0.82 1.93 2.7409(14) 171 y
    O1W H2OW O1 1_655 0.78 2.16 2.8883(14) 154 y
    O1W H2OW N2 1_655 0.78 2.49 3.0971(16) 136 y
    C6 H6A O3 4_676 0.95 2.59 3.4832(15) 156 y
    C8 H8A O2 4_676 0.95 2.46 3.0191(15) 118 n
    C8 H8A O3 4_676 0.95 2.40 3.2604(17) 150 y
    C10 H10A O1W 1_455 0.95 2.45 3.3933(15) 172 y
_iucr_refine_instructions_details
;
TITL mo_bjbr2_0m in (100) P21/c
CELL  0.71073    7.9772   21.4460   10.3928    90.000   119.479    90.000
ZERR 1           0.0007    0.0020    0.0007     0.000     0.005     0.000
LATT   1
SYMM             - X ,    0.50000 + Y ,    0.50000 - Z
SFAC  C  H Br  N  O
UNIT    60   60   4   8  16
TEMP -173.000
SIZE 0.111 0.212 0.58
L.S. 10
BOND $H
FMAP 2 1 60
PLAN 20
ACTA
CONF
OMIT -1 2 3
OMIT 1 2 2
WGHT    0.030400    0.561700
FVAR       0.37928
BR1   3    1.165101    1.138681    1.032760    11.00000    0.02481    0.01815 =
         0.01611   -0.00200    0.00520   -0.00733
O1    5    0.310195    0.983244    0.626864    11.00000    0.01368    0.02000 =
         0.02919   -0.00330    0.00799    0.00316
O2    5   -0.265661    0.743885    0.196840    11.00000    0.00914    0.01766 =
         0.02233   -0.00437    0.00640   -0.00011
O3    5   -0.144145    0.646043    0.117027    11.00000    0.01286    0.01610 =
         0.01963   -0.00507    0.00811   -0.00311
AFIX   3
H1O3  2   -0.105335    0.623813    0.075157    11.00000   -1.50000
AFIX   0
N1    4    0.504315    0.915569    0.596377    11.00000    0.00988    0.01417 =
         0.01704   -0.00194    0.00445   -0.00047
AFIX   3
H1N1  2    0.617115    0.901629    0.621827    11.00000   -1.20000
AFIX   0
N2    4    0.349327    0.876578    0.512783    11.00000    0.01094    0.01472 =
         0.01462   -0.00075    0.00392   -0.00182
C1    1    0.644736    1.008885    0.740495    11.00000    0.01523    0.01215 =
         0.01497    0.00065    0.00564    0.00060
C2    1    0.625374    1.057223    0.822197    11.00000    0.01822    0.02056 =
         0.02563   -0.00571    0.00876    0.00234
AFIX  43
H2A   2    0.505222    1.063514    0.818542    11.00000   -1.20000
AFIX   0
C3    1    0.779072    1.096230    0.908692    11.00000    0.02224    0.01945 =
         0.02381   -0.00641    0.00801    0.00113
AFIX  43
H3A   2    0.765156    1.128922    0.964413    11.00000   -1.20000
AFIX   0
C4    1    0.953138    1.086666    0.912366    11.00000    0.01987    0.01451 =
         0.01377   -0.00022    0.00462   -0.00310
C5    1    0.975979    1.039597    0.831355    11.00000    0.01839    0.01889 =
         0.01939   -0.00316    0.01005   -0.00481
AFIX  43
H5A   2    1.095996    1.033866    0.834444    11.00000   -1.20000
AFIX   0
C6    1    0.821081    1.000775    0.745346    11.00000    0.01856    0.01663 =
         0.01922   -0.00393    0.01014   -0.00335
AFIX  43
H6A   2    0.835586    0.968365    0.689268    11.00000   -1.20000
AFIX   0
C7    1    0.473018    0.968673    0.650480    11.00000    0.01370    0.01412 =
         0.01536    0.00071    0.00533    0.00131
C8    1    0.394431    0.827909    0.464248    11.00000    0.01057    0.01542 =
         0.01520    0.00068    0.00459    0.00003
AFIX  43
H8A   2    0.524038    0.822778    0.485938    11.00000   -1.20000
AFIX   0
C9    1    0.253779    0.780439    0.377263    11.00000    0.01118    0.01411 =
         0.01448   -0.00007    0.00519   -0.00048
C10   1    0.057709    0.787010    0.334322    11.00000    0.01211    0.01425 =
         0.01501   -0.00068    0.00577    0.00013
AFIX  43
H10A  2    0.014633    0.822484    0.364621    11.00000   -1.20000
AFIX   0
C11   1   -0.072048    0.741617    0.247827    11.00000    0.01003    0.01470 =
         0.01446    0.00061    0.00545    0.00026
C12   1   -0.008700    0.688694    0.203629    11.00000    0.01162    0.01409 =
         0.01424   -0.00087    0.00549   -0.00148
C13   1    0.185218    0.681864    0.247918    11.00000    0.01310    0.01481 =
         0.01919   -0.00196    0.00801    0.00064
AFIX  43
H13A  2    0.228825    0.645988    0.219377    11.00000   -1.20000
AFIX   0
C14   1    0.315734    0.727785    0.334364    11.00000    0.01090    0.01718 =
         0.01977   -0.00125    0.00700   -0.00016
AFIX  43
H14A  2    0.448382    0.723097    0.364321    11.00000   -1.20000
AFIX   0
C15   1   -0.336073    0.797161    0.237645    11.00000    0.01343    0.02138 =
         0.02612   -0.00484    0.01028    0.00144
AFIX 137
H15A  2   -0.476347    0.794251    0.193040    11.00000   -1.50000
H15B  2   -0.302640    0.835024    0.202441    11.00000   -1.50000
H15C  2   -0.277601    0.798804    0.345485    11.00000   -1.50000
AFIX   0
O1W   5    0.946917    0.920181    0.452498    11.00000    0.01471    0.01609 =
         0.02661    0.00422    0.01081    0.00234
AFIX   3
H1OW  2    0.874627    0.950271    0.423028    11.00000   -1.50000
H2OW  2    1.055867    0.928711    0.488058    11.00000   -1.50000
HKLF 4
END
;
