# Supplementary material for: (E)-4-Bromo-N′-(4-hy­droxy-3-meth­oxy­benzyl­idene)benzohydrazide monohydrate
Source: Acta Crystallogr Sect E Struct Rep Online. 2012 Mar 14;68(Pt 4):o1069–70. doi: 10.1107/S160053681201032X (PMC3344027; doi:10.1107/S160053681201032X)
Supplement: Supplementary file 2 [file e-68-o1069-Isup2.hkl]

# 
# h,k,l, Fc-squared, Fo-squared, sigma(Fo-squared) and status flag 
# 
data_I
_shelx_title ' mo_bjbr2_0m in P2(1)/n (100 New: P21/c' 
_shelx_refln_list_code          4 
_shelx_F_calc_maximum      273.72 
_exptl_crystal_F_000       744.00 
_reflns_d_resolution_high  0.6593 
 
loop_ 
 _symmetry_equiv_pos_as_xyz 
 'x, y, z' 
 '-x, y+1/2, -z+1/2' 
 '-x, -y, -z' 
 'x, -y-1/2, z-1/2' 
 
_cell_length_a     7.9772 
_cell_length_b    21.4460 
_cell_length_c    10.3928 
_cell_angle_alpha  90.000 
_cell_angle_beta  119.479 
_cell_angle_gamma  90.000 
 
_shelx_F_squared_multiplier     1.000 
 
loop_ 
 _refln_index_h 
 _refln_index_k 
 _refln_index_l 
 _refln_F_squared_calc 
 _refln_F_squared_meas 
 _refln_F_squared_sigma 
 _refln_observed_status 
   1   0   0     9334.84     9278.56    251.22 o 
   2   0   0     2889.96     3317.87     91.49 o 
   3   0   0     1441.21     1151.39     34.73 o 
   4   0   0      595.58      469.10     13.05 o 
   5   0   0      413.13      359.43     21.75 o 
   6   0   0     6860.77     6620.02    245.17 o 
   7   0   0       13.68       15.96      6.14 o 
   8   0   0      240.05      226.33     15.13 o 
   9   0   0     1844.00     1896.84     44.64 o 
  10   0   0      450.19      405.29     18.50 o 
   1   1   0     2931.16     3012.71     58.22 o 
   2   1   0    13909.76    13408.78    257.00 o 
   3   1   0       53.27       62.17      3.78 o 
   4   1   0     1642.03     1608.82     21.05 o 
   5   1   0     1970.47     1864.25     27.74 o 
   6   1   0      631.21      603.10     11.63 o 
   7   1   0      560.81      592.07     12.26 o 
   8   1   0      754.34      757.70     15.38 o 
   9   1   0       60.84       60.96      7.10 o 
  10   1   0      178.03      160.11      9.57 o 
   1   2   0     2047.71     2164.21     42.74 o 
   2   2   0     3257.36     3333.06     53.18 o 
   3   2   0        4.11       -0.23      1.34 o 
   4   2   0        9.58       30.22      1.99 o 
   5   2   0        1.29        2.57      2.07 o 
   6   2   0      330.18      309.95      7.97 o 
   7   2   0      298.18      283.07      9.89 o 
   8   2   0        3.31       14.06      6.38 o 
   9   2   0       26.40       37.37      7.87 o 
  10   2   0       45.48       41.47     10.68 o 
   1   3   0       54.89       44.99      1.68 o 
   2   3   0     8796.45     9113.66    145.19 o 
   3   3   0      151.24      130.84      4.33 o 
   4   3   0     2142.31     2243.45     26.76 o 
   5   3   0     1054.22     1039.94     14.75 o 
   6   3   0      110.79      102.96      5.96 o 
   7   3   0      475.87      437.87     13.08 o 
   8   3   0      549.20      519.73     14.61 o 
   9   3   0       67.00       68.68      8.67 o 
  10   3   0       30.39       37.49     10.65 o 
   1   4   0     5027.49     5269.35     59.50 o 
   2   4   0      149.60      162.34      4.82 o 
   3   4   0    16946.02    17439.47    225.69 o 
   4   4   0     4026.08     4211.69     48.53 o 
   5   4   0     2651.05     2707.21     35.18 o 
   6   4   0     3025.74     2786.89     48.45 o 
   7   4   0      284.65      236.69      9.54 o 
   8   4   0        8.50        9.63      6.35 o 
   9   4   0      460.59      434.80     14.60 o 
  10   4   0       99.54      108.55     12.66 o 
   1   5   0    10929.77    11181.49    137.84 o 
   2   5   0     6486.07     6571.36     81.53 o 
   3   5   0      162.12      147.27      3.01 o 
   4   5   0     3972.45     3950.18     42.16 o 
   5   5   0     4744.84     4793.54     60.80 o 
   6   5   0      260.74      264.44      9.43 o 
   7   5   0     2250.16     2125.78     38.33 o 
   8   5   0      966.46      942.89     21.17 o 
   9   5   0      191.60      199.91     15.38 o 
  10   5   0       11.10       -5.84     10.20 o 
   1   6   0       48.61       41.97      1.46 o 
   2   6   0     3192.85     3408.60     42.88 o 
   3   6   0     3356.41     3415.99     36.52 o 
   4   6   0     4645.81     5139.76     58.85 o 
   5   6   0     1550.68     1630.29     20.42 o 
   6   6   0     3635.13     3446.10     49.93 o 
   7   6   0     1320.71     1204.53     27.97 o 
   8   6   0       20.50       18.25      7.75 o 
   9   6   0        4.14       -0.56      8.90 o 
  10   6   0       11.36       20.31     10.53 o 
   1   7   0     2243.93     2450.39     34.83 o 
   2   7   0       64.70       74.16      2.59 o 
   3   7   0      210.20      259.87      3.87 o 
   4   7   0      139.42      117.06      4.81 o 
   5   7   0      108.28      116.76      6.02 o 
   6   7   0       14.41       21.74      3.98 o 
   7   7   0       44.17       37.86      5.27 o 
   8   7   0      183.05      159.98     10.74 o 
   9   7   0       22.06       12.21      9.16 o 
  10   7   0      523.08      515.71     30.87 o 
   1   8   0      507.18      490.59      8.12 o 
   2   8   0    13108.35    14009.27    157.74 o 
   3   8   0     4300.51     4280.14     42.52 o 
   4   8   0     1851.02     1862.48     23.16 o 
   5   8   0       16.06       13.20      3.38 o 
   6   8   0     1240.28     1202.97     19.77 o 
   7   8   0      309.88      326.92     10.21 o 
   8   8   0      309.83      299.38     14.29 o 
   9   8   0      214.50      227.26     16.03 o 
  10   8   0      297.58      289.45     13.11 o 
   1   9   0     9489.89     9440.52    129.66 o 
   2   9   0    20737.37    20037.83    424.81 o 
   3   9   0       68.74       93.62      4.54 o 
   4   9   0     6992.97     7101.16     75.16 o 
   5   9   0     1952.80     1903.15     23.68 o 
   6   9   0        1.66        3.12      4.24 o 
   7   9   0       88.97       94.13      6.46 o 
   8   9   0     1732.06     1686.06     51.50 o 
   9   9   0       11.90        8.30      7.25 o 
  10   9   0      551.38      561.44     17.30 o 
   0  10   0     2191.10     2036.52     49.21 o 
   1  10   0     1759.63     1679.95     41.28 o 
   2  10   0      905.09      832.36     21.96 o 
   3  10   0     5313.77     5261.20     60.19 o 
   4  10   0     1743.00     1741.89     18.47 o 
   5  10   0       77.37       87.58      4.13 o 
   6  10   0      292.05      316.20      8.44 o 
   7  10   0     1416.48     1339.82     25.31 o 
   8  10   0       30.55       35.19      5.34 o 
   9  10   0      618.42      625.14     24.74 o 
  10  10   0      146.43      120.07     17.51 o 
   1  11   0     3777.29     3995.34     56.66 o 
   2  11   0      836.37      900.00     14.32 o 
   3  11   0        0.87       -0.51      1.21 o 
   4  11   0      309.85      304.94      7.80 o 
   5  11   0      103.18       83.16      3.73 o 
   6  11   0      177.07      178.93      5.77 o 
   7  11   0      124.43      122.41      6.17 o 
   8  11   0       25.09       29.60      7.75 o 
   9  11   0      113.02      120.49      9.16 o 
   0  12   0       71.53       64.85      4.25 o 
   1  12   0      101.82       93.19      3.32 o 
   2  12   0      509.25      492.29      8.93 o 
   3  12   0      442.82      421.33      5.92 o 
   4  12   0      511.55      522.67      7.98 o 
   5  12   0      268.82      297.66      7.14 o 
   6  12   0      999.57     1001.94     15.39 o 
   7  12   0      146.59      141.35      6.48 o 
   8  12   0       24.73       29.62      9.06 o 
   9  12   0       83.63       79.88     10.34 o 
   1  13   0     5676.00     5709.26     79.40 o 
   2  13   0     3521.70     3484.64     44.40 o 
   3  13   0        0.29        2.18      1.84 o 
   4  13   0     4580.38     4504.99     52.06 o 
   5  13   0     4268.34     4300.13     55.36 o 
   6  13   0       15.32       18.44      4.40 o 
   7  13   0     1703.71     1664.86     30.41 o 
   8  13   0      414.19      437.78     14.67 o 
   9  13   0       44.15       38.03      9.38 o 
   0  14   0     6947.96     6972.73    180.75 o 
   1  14   0     1935.74     1816.10     36.94 o 
   2  14   0     1368.90     1376.73     18.81 o 
   3  14   0     3919.73     3884.68     45.23 o 
   4  14   0     2442.54     2411.94     31.80 o 
   5  14   0       46.01       47.94      3.81 o 
   6  14   0     2114.64     2154.87     36.37 o 
   7  14   0      152.90      148.24      7.55 o 
   8  14   0      184.82      187.65      8.95 o 
   9  14   0      532.87      555.35     29.68 o 
   1  15   0      279.17      259.88     15.45 o 
   2  15   0     1513.22     1444.83     19.77 o 
   3  15   0      752.96      782.87     10.84 o 
   4  15   0     2086.17     2086.31     31.52 o 
   5  15   0     2494.00     2409.85     32.32 o 
   6  15   0        3.07       -3.16      4.18 o 
   7  15   0      150.80      154.35      7.69 o 
   8  15   0      218.96      210.14      9.34 o 
   9  15   0       77.33       68.56      9.78 o 
   0  16   0      132.99      123.98     11.13 o 
   1  16   0        6.98        7.29      2.14 o 
   2  16   0      667.43      693.95     10.85 o 
   3  16   0       16.77       18.56      2.56 o 
   4  16   0      460.30      412.00      9.16 o 
   5  16   0      711.28      670.21     13.21 o 
   6  16   0      257.31      243.13      7.73 o 
   7  16   0        4.42        5.78      5.40 o 
   8  16   0       31.21       36.62      6.63 o 
   9  16   0        3.48        4.25      7.05 o 
   1  17   0     3307.02     3334.60     48.64 o 
   2  17   0     3223.70     3233.24     41.94 o 
   3  17   0        4.50        4.99      2.82 o 
   4  17   0      634.73      752.02     13.67 o 
   5  17   0       32.18       34.69      4.35 o 
   6  17   0       73.11       76.17      6.22 o 
   7  17   0      288.26      290.12     18.15 o 
   8  17   0      586.13      570.38     17.58 o 
   0  18   0     7287.63     7261.08    145.43 o 
   1  18   0     2537.40     2512.11     37.60 o 
   2  18   0       12.87       13.96      3.32 o 
   3  18   0     3654.68     3551.40     52.10 o 
   4  18   0       13.36       10.78      6.59 o 
   5  18   0       13.06       12.35      4.17 o 
   6  18   0     1717.34     1755.34     32.30 o 
   7  18   0      291.54      307.81     12.12 o 
   8  18   0       71.79       63.96      8.86 o 
   1  19   0     6456.31     6239.59     88.97 o 
   2  19   0      256.04      254.09      7.33 o 
   3  19   0       40.82       43.03      4.32 o 
   4  19   0      116.10      111.47      5.35 o 
   5  19   0     2315.76     2269.45     34.96 o 
   6  19   0      112.91      116.46      6.81 o 
   7  19   0      135.88      123.19      8.53 o 
   8  19   0      284.71      262.73     12.07 o 
   0  20   0        8.79        4.66      5.20 o 
   1  20   0      369.36      356.64      8.87 o 
   2  20   0      150.41      155.72     10.79 o 
   3  20   0      288.98      297.28      8.56 o 
   4  20   0      248.37      245.23      7.54 o 
   5  20   0       12.14       17.69      4.32 o 
   6  20   0       10.41        9.70      5.04 o 
   7  20   0      129.25      131.80     10.07 o 
   8  20   0       58.50       53.48      7.89 o 
   1  21   0       77.00       86.04      5.17 o 
   2  21   0      346.53      332.92     12.58 o 
   3  21   0        0.73        2.38      3.84 o 
   4  21   0      369.21      368.71      9.25 o 
   5  21   0      357.21      334.05      9.26 o 
   6  21   0       81.75       77.46      6.13 o 
   7  21   0       87.11       92.06     14.62 o 
   8  21   0       11.15       12.89      7.09 o 
   0  22   0     4227.51     4044.02     84.04 o 
   1  22   0     1141.74     1101.72     19.24 o 
   2  22   0      374.49      366.30      9.49 o 
   3  22   0     2524.42     2520.05     43.97 o 
   4  22   0      144.92      150.17      6.25 o 
   5  22   0      955.27      943.31     17.29 o 
   6  22   0     1261.35     1341.92     25.95 o 
   7  22   0      102.20      115.26     10.84 o 
   1  23   0      185.33      193.37      7.42 o 
   2  23   0     1954.79     1881.86     34.19 o 
   3  23   0      219.02      209.09      7.54 o 
   4  23   0     1335.81     1366.00     22.82 o 
   5  23   0      652.55      659.23     13.54 o 
   6  23   0      129.54      127.58     16.72 o 
   7  23   0      208.44      218.90     18.04 o 
   0  24   0       29.82       27.52      9.03 o 
   1  24   0       97.77       93.18      6.00 o 
   2  24   0      533.81      536.63     12.13 o 
   3  24   0      530.08      505.21     21.27 o 
   4  24   0      297.41      302.22     17.79 o 
   5  24   0        5.86        6.34      7.51 o 
   6  24   0      292.05      279.30     15.56 o 
   7  24   0      750.66      753.22     31.64 o 
   1  25   0        5.03        2.54      4.77 o 
   2  25   0       14.37       13.04      4.94 o 
   3  25   0      299.05      283.90      9.72 o 
   4  25   0      169.41      178.60      7.36 o 
   5  25   0        9.44       -2.54      7.64 o 
   6  25   0      106.89      123.66     12.67 o 
   0  26   0      854.49      838.20     23.45 o 
   1  26   0       14.84       14.41      5.21 o 
   2  26   0      770.02      748.43     15.77 o 
   3  26   0      541.68      589.82     21.68 o 
   4  26   0      247.18      234.49     15.32 o 
   5  26   0      150.42      157.30     11.86 o 
   6  26   0       12.22       13.58     10.57 o 
   1  27   0     1062.58     1020.01     19.33 o 
   2  27   0      421.44      428.67     11.40 o 
   3  27   0        9.20       19.92      5.17 o 
   4  27   0      193.32      180.47     14.54 o 
   5  27   0     1165.80     1200.15     27.41 o 
   0  28   0      769.15      748.75     22.40 o 
   1  28   0      652.71      632.86     14.54 o 
   2  28   0       66.09       65.78      6.28 o 
   3  28   0     1352.88     1363.29     40.69 o 
   4  28   0       94.25       93.57     13.46 o 
   5  28   0      149.40      144.85     12.69 o 
   1  29   0       16.78        8.52      5.90 o 
   2  29   0       31.76       32.68      5.95 o 
   3  29   0       43.10       48.57     10.98 o 
   4  29   0        2.74       -8.47     13.40 o 
   0  30   0        6.72       22.79      8.77 o 
   1  30   0       12.27        7.62      6.07 o 
   2  30   0      143.32      146.17     13.57 o 
   3  30   0      265.50      276.63     21.98 o 
   4  30   0       67.87       60.65     17.11 o 
   1  31   0      687.72      726.30     16.58 o 
   2  31   0      477.09      501.24     14.82 o 
   3  31   0        1.89      -13.35     13.35 o 
   0  32   0      232.90      249.08     17.43 o 
   1  32   0       81.95      102.78     13.09 o 
 -10   1   1      109.01      118.41      8.68 o 
  -9   1   1       13.13        8.97      5.76 o 
  -8   1   1        4.78       12.58      5.36 o 
  -7   1   1      334.94      330.04      8.68 o 
  -6   1   1     2272.89     2196.11     37.13 o 
  -5   1   1      819.24      861.88     10.43 o 
  -4   1   1     1758.37     1787.86     21.25 o 
  -3   1   1     1810.64     1799.70     25.92 o 
  -2   1   1      585.11      548.68      8.65 o 
  -1   1   1    17265.97    15967.21    253.72 o 
   0   1   1       47.46       51.99      2.57 o 
   1   1   1      574.01      583.02     12.20 o 
   2   1   1     6444.10     6411.70    123.86 o 
   3   1   1     5816.38     5820.48    113.37 o 
   4   1   1        3.73        4.17      2.62 o 
   5   1   1     2992.52     2962.82     42.83 o 
   6   1   1       23.19       23.45      4.02 o 
   7   1   1      317.45      304.79     10.54 o 
   8   1   1      417.15      408.41     13.46 o 
   9   1   1      394.60      388.14     14.77 o 
  10   1   1        6.82        1.07      8.88 o 
 -10   2   1      681.93      723.96     16.97 o 
  -9   2   1       14.21       12.06      6.44 o 
  -8   2   1      579.82      579.68     12.68 o 
  -7   2   1      112.20      134.55      5.93 o 
  -6   2   1     1345.10     1241.32     19.19 o 
  -5   2   1     6016.73     6145.90     65.02 o 
  -4   2   1     3950.24     4160.16     47.76 o 
  -3   2   1     3389.03     3635.45     45.62 o 
  -2   2   1     1578.39     1593.00     22.78 o 
  -1   2   1     6591.20     6841.95    108.63 o 
   0   2   1      613.50      517.70     52.11 o 
   2   2   1      254.03      209.31      6.01 o 
   3   2   1     3786.59     4048.63     50.48 o 
   4   2   1     4942.59     4841.71     60.49 o 
   5   2   1     4783.19     4664.63     76.23 o 
   6   2   1      439.45      404.47     11.04 o 
   7   2   1     1648.46     1594.63     30.27 o 
   8   2   1      436.46      400.41     13.41 o 
   9   2   1       29.83       38.08      8.64 o 
  10   2   1      159.27      186.77     12.27 o 
 -10   3   1       36.45       23.93     10.10 o 
  -9   3   1      150.78      152.24      9.72 o 
  -8   3   1      202.77      186.09      9.08 o 
  -7   3   1      296.64      322.39     15.98 o 
  -6   3   1      808.70      822.56     16.43 o 
  -5   3   1      470.05      452.35      9.18 o 
  -4   3   1      273.03      229.42      4.31 o 
  -3   3   1     6265.81     6655.97     75.27 o 
  -2   3   1      489.81      524.79      7.42 o 
  -1   3   1      645.39      664.60     11.39 o 
   0   3   1     3479.90     3530.44     48.47 o 
   1   3   1     1917.70     1965.73     28.95 o 
   2   3   1     8426.04     8658.36    136.17 o 
   3   3   1     7705.32     7705.24     94.95 o 
   4   3   1      276.88      244.19      5.18 o 
   5   3   1       57.06       47.25      2.98 o 
   6   3   1     4238.58     4031.74     67.21 o 
   7   3   1      439.87      406.04     12.47 o 
   8   3   1     1188.28     1166.14     24.72 o 
   9   3   1      377.87      374.96     18.89 o 
  10   3   1       17.44       25.06     10.98 o 
 -10   4   1      106.92      130.94     12.52 o 
  -9   4   1       50.20       42.15      7.73 o 
  -8   4   1      302.31      287.66     11.10 o 
  -7   4   1       10.96        9.63      4.46 o 
  -6   4   1      326.99      369.83     11.13 o 
  -5   4   1      934.44      977.94     12.89 o 
  -4   4   1        4.19       12.54      1.75 o 
  -3   4   1      780.11      839.35     10.62 o 
  -2   4   1     1437.99     1532.32     18.00 o 
  -1   4   1      150.84      184.42      4.31 o 
   0   4   1     2699.12     2901.77     46.34 o 
   1   4   1    16710.07    16522.27    201.95 o 
   2   4   1     1581.09     1748.01     22.34 o 
   3   4   1      887.08     1100.63     13.82 o 
   4   4   1      233.36      225.08      5.11 o 
   5   4   1      975.26      908.57     15.01 o 
   6   4   1     1104.46     1034.86     27.99 o 
   7   4   1      203.74      188.87      8.92 o 
   8   4   1      278.16      297.76     12.04 o 
   9   4   1       23.76       21.98      8.05 o 
  10   4   1       14.65       15.00     10.76 o 
 -10   5   1       34.50       38.69     10.80 o 
  -9   5   1      334.93      352.78     15.60 o 
  -8   5   1      274.64      270.87     13.87 o 
  -7   5   1      805.86      729.87     13.57 o 
  -6   5   1      145.53      152.20     14.91 o 
  -5   5   1       65.26       71.75      3.06 o 
  -4   5   1       28.38       33.17      2.11 o 
  -3   5   1     1833.89     1891.48     22.41 o 
  -2   5   1     5795.47     6144.85     99.68 o 
  -1   5   1     3245.16     3351.05     53.87 o 
   0   5   1     4301.03     4616.17     65.37 o 
   1   5   1       16.97       19.83      0.88 o 
   2   5   1      607.95      709.12      8.20 o 
   3   5   1      143.41      112.91      4.42 o 
   4   5   1       39.17       37.30      2.68 o 
   5   5   1     1454.01     1453.25     20.12 o 
   6   5   1      327.63      312.36     10.71 o 
   7   5   1        1.66        7.43      5.78 o 
   8   5   1        1.78        4.80      6.84 o 
   9   5   1        1.85       -3.64     12.12 o 
 -10   6   1       25.15       18.16      8.07 o 
  -9   6   1       98.28       93.01     10.23 o 
  -8   6   1      281.59      275.00     13.41 o 
  -7   6   1     1561.57     1454.67     23.47 o 
  -6   6   1       23.59       17.80      5.69 o 
  -5   6   1     5552.30     5510.45     69.61 o 
  -4   6   1      323.19      283.68      4.73 o 
  -3   6   1       54.85       44.07      1.57 o 
  -2   6   1     2465.71     2337.11     33.38 o 
  -1   6   1     2149.27     2266.69     45.76 o 
   0   6   1     2460.97     2555.03     35.52 o 
   1   6   1     7595.75     7558.38    120.77 o 
   2   6   1     1932.99     1789.83     22.78 o 
   3   6   1       40.48       52.21      4.16 o 
   4   6   1     4699.38     4785.70     60.03 o 
   5   6   1     2146.36     2038.80     29.38 o 
   6   6   1      185.88      202.97      6.69 o 
   7   6   1      810.26      827.50     18.79 o 
   8   6   1      656.55      616.77     19.58 o 
   9   6   1       40.56       38.77     15.25 o 
 -10   7   1      104.48      108.71      9.73 o 
  -9   7   1     1360.42     1251.60     31.91 o 
  -8   7   1       88.37       89.67      8.91 o 
  -7   7   1     1193.65     1114.43     19.01 o 
  -6   7   1      816.39      802.19     14.26 o 
  -5   7   1      735.73      716.54     12.97 o 
  -4   7   1     1299.32     1325.81     13.36 o 
  -3   7   1     8322.58     8539.71     89.65 o 
  -2   7   1       50.58       54.02      2.25 o 
  -1   7   1    11206.08    10743.01    468.91 o 
   0   7   1     7466.31     7299.39    139.70 o 
   1   7   1     1694.77     1769.58     36.49 o 
   2   7   1     1194.68     1128.04     15.87 o 
   3   7   1     8538.95     8660.37     90.39 o 
   4   7   1      381.46      450.06      8.88 o 
   5   7   1     4381.79     4196.75     53.81 o 
   6   7   1     1490.47     1509.60     23.95 o 
   7   7   1        8.77        7.96      5.89 o 
   8   7   1      144.87      141.05     11.47 o 
   9   7   1      802.48      791.12     24.30 o 
 -10   8   1       16.76       11.19      8.07 o 
  -9   8   1        1.62       11.98      6.78 o 
  -8   8   1      577.91      573.39     14.03 o 
  -7   8   1      796.78      775.27     16.45 o 
  -6   8   1       10.76       11.89      3.30 o 
  -5   8   1      440.24      443.40     11.26 o 
  -4   8   1      424.05      414.57      5.99 o 
  -3   8   1     1720.18     2006.56     21.99 o 
  -2   8   1     2940.90     2888.41     41.17 o 
  -1   8   1     2605.14     2544.27     49.92 o 
   1   8   1     8791.78     8761.72    239.27 o 
   2   8   1      156.55      148.95      3.84 o 
   3   8   1      150.16      167.76      3.70 o 
   4   8   1      759.36      763.00     20.96 o 
   5   8   1      457.05      455.18      8.95 o 
   6   8   1       20.03       21.31      4.24 o 
   7   8   1      793.10      811.65     24.23 o 
   8   8   1       43.89       28.19     15.39 o 
   9   8   1       41.58       43.60     10.24 o 
 -10   9   1       14.24       13.50      8.11 o 
  -9   9   1        6.62       12.64      7.04 o 
  -8   9   1       92.44       89.38      6.01 o 
  -7   9   1        0.36        2.14      5.34 o 
  -6   9   1      100.40       99.59      5.12 o 
  -5   9   1      973.22      993.47     14.92 o 
  -4   9   1      173.41      166.01      3.71 o 
  -3   9   1     1072.33     1194.82     12.77 o 
  -2   9   1     2218.86     2426.65     34.49 o 
  -1   9   1      620.64      659.28     30.84 o 
   0   9   1       13.15       21.14      4.02 o 
   1   9   1      200.87      269.14      9.96 o 
   2   9   1      657.68      735.12     10.14 o 
   3   9   1       81.44      113.29      3.68 o 
   4   9   1      168.38      182.07     10.29 o 
   5   9   1        8.29        8.27      3.11 o 
   6   9   1      128.95      129.43      6.45 o 
   7   9   1        6.70        6.58      4.93 o 
   8   9   1        9.61       -0.33      7.78 o 
   9   9   1        2.07        9.08     10.34 o 
 -10  10   1      173.80      163.76     12.93 o 
  -9  10   1      135.77      146.76      9.33 o 
  -8  10   1      403.07      403.14     12.06 o 
  -7  10   1     1046.93     1012.35     17.64 o 
  -6  10   1       87.54       93.55      4.53 o 
  -5  10   1       19.08       15.05      2.99 o 
  -4  10   1       16.41       17.03      1.97 o 
  -3  10   1       17.96        8.76      1.24 o 
  -2  10   1     4076.15     4179.65     52.59 o 
  -1  10   1     7847.44     8383.21    115.49 o 
   0  10   1      816.66      806.68     11.20 o 
   1  10   1     3845.27     3978.97     56.30 o 
   2  10   1     1001.79     1006.62     11.60 o 
   3  10   1       20.98       26.22      1.99 o 
   4  10   1      771.22      752.91      9.78 o 
   5  10   1      966.63      926.93     15.78 o 
   6  10   1       91.96       90.08      5.96 o 
   7  10   1     1466.97     1465.04     27.33 o 
   8  10   1       14.48       16.20      8.06 o 
   9  10   1       10.92       13.79      9.39 o 
 -10  11   1       13.49        9.15      9.78 o 
  -9  11   1      753.09      751.69     38.54 o 
  -8  11   1        1.61        2.92      5.57 o 
  -7  11   1      365.75      349.17      9.20 o 
  -6  11   1     2899.68     2972.61     43.87 o 
  -5  11   1      541.87      532.60     12.97 o 
  -4  11   1     1169.42     1056.18     14.96 o 
  -3  11   1     3481.29     3362.49     39.13 o 
  -2  11   1      625.52      739.41     10.70 o 
  -1  11   1     2849.75     2758.02     39.05 o 
   0  11   1     8536.50     8414.09    104.44 o 
   1  11   1        8.51        5.82      1.73 o 
   2  11   1     2071.70     2131.61     23.24 o 
   3  11   1     3382.55     3386.04     36.17 o 
   4  11   1      614.38      595.49      8.84 o 
   5  11   1      618.77      661.72     12.46 o 
   6  11   1     2303.24     2250.03     38.99 o 
   7  11   1      386.68      400.71     11.64 o 
   8  11   1      724.10      717.62     21.22 o 
   9  11   1      689.66      647.21     18.18 o 
 -10  12   1        4.46        2.39      9.47 o 
  -9  12   1       38.26       52.64     11.19 o 
  -8  12   1      595.06      564.08     14.76 o 
  -7  12   1      221.89      239.83      9.19 o 
  -6  12   1       13.61        9.86      3.99 o 
  -5  12   1      415.15      405.40     10.89 o 
  -4  12   1     1011.07     1029.23     13.43 o 
  -3  12   1       44.06       43.49      2.32 o 
  -2  12   1     8432.66     8718.21    108.49 o 
  -1  12   1      837.70      866.87     12.41 o 
   0  12   1      176.70      154.61      3.96 o 
   1  12   1     2826.44     2752.38     35.21 o 
   2  12   1     2315.28     2279.15     26.75 o 
   3  12   1      372.77      397.25      6.39 o 
   4  12   1     4300.20     4567.64     48.73 o 
   5  12   1     1011.33     1063.01     15.72 o 
   6  12   1       46.29       58.65      5.10 o 
   7  12   1      321.41      294.31      8.92 o 
   8  12   1      192.87      185.73      9.46 o 
   9  12   1       11.16       18.58      7.61 o 
  -9  13   1       81.27       65.85      7.52 o 
  -8  13   1       54.15       73.68      8.53 o 
  -7  13   1      130.83      141.16      7.35 o 
  -6  13   1      271.13      269.33     11.75 o 
  -5  13   1       26.61       28.91      3.56 o 
  -4  13   1     1579.89     1593.41     19.70 o 
  -3  13   1       98.73       88.27      3.37 o 
  -2  13   1        1.66        0.18      1.88 o 
  -1  13   1     1099.81     1216.14     16.77 o 
   0  13   1       84.64       82.36      2.70 o 
   1  13   1     1275.38     1414.81     20.85 o 
   2  13   1      785.10      864.38     12.28 o 
   3  13   1      137.60      134.49      3.23 o 
   4  13   1       41.00       49.20      3.53 o 
   5  13   1      179.45      142.32      4.92 o 
   6  13   1      366.11      378.83      8.56 o 
   7  13   1       62.38       62.92      5.49 o 
   8  13   1        1.30       -0.67      5.26 o 
   9  13   1        3.26       11.44      9.39 o 
  -9  14   1        6.24        9.00      6.74 o 
  -8  14   1        6.37       12.68      6.12 o 
  -7  14   1      427.27      445.77     12.11 o 
  -6  14   1      294.55      297.21      7.76 o 
  -5  14   1     1359.38     1331.85     18.99 o 
  -4  14   1      198.04      205.64      5.64 o 
  -3  14   1      187.30      186.56      5.09 o 
  -2  14   1      739.55      777.39     11.59 o 
  -1  14   1       40.77       36.14      2.51 o 
   0  14   1      407.29      372.13      6.67 o 
   1  14   1     3246.00     3588.90     50.53 o 
   2  14   1     1149.91     1168.99     16.16 o 
   3  14   1       65.69       65.04      2.24 o 
   4  14   1       93.32       74.63      3.12 o 
   5  14   1      261.31      238.54      7.30 o 
   6  14   1      134.36      120.18      6.03 o 
   7  14   1      491.14      517.04     13.32 o 
   8  14   1       14.63       19.38      6.59 o 
   9  14   1        8.64       -5.04     14.19 o 
  -9  15   1      597.08      617.28     15.56 o 
  -8  15   1       12.45        5.81      6.05 o 
  -7  15   1      971.57     1032.75     20.49 o 
  -6  15   1      644.62      600.21     11.03 o 
  -5  15   1        3.70        8.09      3.88 o 
  -4  15   1     2065.49     2011.13     27.28 o 
  -3  15   1     3348.54     3375.25     43.55 o 
  -2  15   1      358.90      385.45     14.36 o 
  -1  15   1      495.77      468.42     49.02 o 
   0  15   1     2689.17     2699.38     39.59 o 
   1  15   1       20.13       20.65      2.31 o 
   2  15   1     1207.03     1206.64     18.22 o 
   3  15   1     4354.64     4360.59     50.60 o 
   4  15   1       11.87       13.12      2.33 o 
   5  15   1     1649.78     1662.11     25.87 o 
   6  15   1      907.24      838.10     15.49 o 
   7  15   1        5.51        2.77      5.59 o 
   8  15   1       77.93       83.48     15.70 o 
  -9  16   1        2.77       -1.55      8.73 o 
  -8  16   1       53.60       50.76      8.19 o 
  -7  16   1      150.71      139.30     11.79 o 
  -6  16   1      601.29      586.95     14.30 o 
  -5  16   1     2752.96     2923.51     43.49 o 
  -4  16   1     1252.34     1280.37     20.56 o 
  -3  16   1       92.99       90.35      4.40 o 
  -2  16   1     1875.80     1789.73     31.02 o 
   0  16   1        6.10        2.33      2.30 o 
   1  16   1     3382.60     3285.12     46.69 o 
   2  16   1     1826.10     1852.54     24.76 o 
   3  16   1     1505.41     1536.25     19.70 o 
   4  16   1     1580.29     1454.73     21.44 o 
   5  16   1     1093.04     1101.36     20.37 o 
   6  16   1        0.93        8.32      4.48 o 
   7  16   1     1620.58     1634.59     29.90 o 
   8  16   1      587.71      614.21     15.33 o 
  -9  17   1       52.72       87.53     19.74 o 
  -8  17   1       88.83       67.46      8.58 o 
  -7  17   1      450.14      438.63     16.89 o 
  -6  17   1      188.59      199.60      7.70 o 
  -5  17   1      360.11      345.99      9.00 o 
  -4  17   1     1192.35     1114.24     18.59 o 
  -3  17   1      419.48      410.32      9.27 o 
  -2  17   1        9.77       12.45      3.16 o 
  -1  17   1      368.43      345.87     13.18 o 
   0  17   1     1235.27     1243.77     20.02 o 
   1  17   1      635.07      660.79     10.52 o 
   2  17   1     2413.07     2420.85     31.88 o 
   3  17   1      240.54      267.83      5.64 o 
   4  17   1      247.48      255.11      5.76 o 
   5  17   1      636.29      626.80     12.80 o 
   6  17   1      287.71      284.15      9.87 o 
   7  17   1       41.57       35.06      5.94 o 
   8  17   1      119.52      107.79      9.25 o 
  -9  18   1       16.01       23.11      8.56 o 
  -8  18   1       92.32       92.48      8.98 o 
  -7  18   1       50.95       31.97      7.06 o 
  -6  18   1      121.54      106.91      6.37 o 
  -5  18   1       80.56       82.86      5.22 o 
  -4  18   1      493.11      445.27      9.87 o 
  -3  18   1      418.23      409.88      9.42 o 
  -2  18   1        0.11        0.24      3.25 o 
  -1  18   1        0.11        3.80      3.23 o 
   0  18   1     1134.54     1153.58     19.04 o 
   1  18   1     1222.61     1238.75     17.68 o 
   2  18   1      200.07      188.30      4.79 o 
   3  18   1      126.67       96.88      4.02 o 
   4  18   1       96.67       81.29      3.42 o 
   5  18   1       95.60       93.26      6.46 o 
   6  18   1      110.83      126.17      8.29 o 
   7  18   1        9.95        8.51      9.47 o 
   8  18   1      221.87      232.87     22.59 o 
  -8  19   1      128.30      128.42      9.52 o 
  -7  19   1       50.10       46.36      7.19 o 
  -6  19   1      125.25      111.61      6.38 o 
  -5  19   1      501.09      463.85     10.67 o 
  -4  19   1      130.16      135.31      5.59 o 
  -3  19   1     1391.64     1403.31     22.89 o 
  -2  19   1      516.25      543.76     11.26 o 
  -1  19   1      336.04      329.04      8.33 o 
   0  19   1      366.11      366.75      8.65 o 
   1  19   1     1146.19     1147.89     19.17 o 
   2  19   1     1021.43     1019.46     15.04 o 
   3  19   1      943.66      958.10     21.48 o 
   4  19   1      367.44      378.05     12.45 o 
   5  19   1      249.36      259.36      9.30 o 
   6  19   1      447.01      470.90     13.32 o 
   7  19   1      308.36      324.65     19.80 o 
   8  19   1      264.65      259.90     11.74 o 
  -8  20   1       83.40       76.10      9.24 o 
  -7  20   1      522.74      502.98     19.05 o 
  -6  20   1      269.41      242.67      8.50 o 
  -5  20   1     1943.21     1885.64     29.85 o 
  -4  20   1     2182.60     2048.03     31.56 o 
  -3  20   1       69.84       59.31      6.47 o 
  -2  20   1     1889.49     1831.73     34.98 o 
  -1  20   1      717.46      701.75     13.99 o 
   0  20   1     2094.06     2031.57     31.37 o 
   1  20   1      822.72      825.08     15.62 o 
   2  20   1     1084.57     1106.27     16.25 o 
   3  20   1      206.35      221.70      8.20 o 
   4  20   1     2692.70     2735.49     48.86 o 
   5  20   1     1371.32     1373.66     46.91 o 
   6  20   1        5.11       -0.59      4.50 o 
   7  20   1      108.63      116.69     14.68 o 
  -8  21   1        9.96        2.07      7.10 o 
  -7  21   1      147.90      142.26      9.15 o 
  -6  21   1      376.38      375.24     10.59 o 
  -5  21   1       42.27       44.33      4.98 o 
  -4  21   1      520.16      538.27     13.44 o 
  -3  21   1      450.37      478.91     16.42 o 
  -2  21   1       48.09       57.27      4.87 o 
  -1  21   1     1855.38     1867.27     29.35 o 
   0  21   1     4067.23     3958.65     58.11 o 
   1  21   1       23.18       20.30      4.02 o 
   2  21   1      843.98      797.95     14.78 o 
   3  21   1      803.77      762.01     18.46 o 
   4  21   1      207.99      213.51      9.87 o 
   5  21   1      327.56      343.00     13.43 o 
   6  21   1      406.81      378.22     16.58 o 
   7  21   1       20.93       27.64     11.84 o 
  -8  22   1      200.35      196.09     10.95 o 
  -7  22   1        1.10        4.59      7.70 o 
  -6  22   1        2.71        5.54      5.08 o 
  -5  22   1       10.70       12.61      6.92 o 
  -4  22   1       20.69       10.16      5.14 o 
  -3  22   1        7.56        5.36      4.31 o 
  -2  22   1      448.41      423.15     12.66 o 
  -1  22   1     1138.37     1122.41     19.54 o 
   0  22   1      358.94      355.59      9.17 o 
   1  22   1      801.20      735.19     19.25 o 
   2  22   1      550.47      543.35     12.79 o 
   3  22   1      168.80      160.35      9.59 o 
   4  22   1      108.87      111.75      8.29 o 
   5  22   1       47.94       53.16      8.12 o 
   6  22   1      210.56      195.23     13.30 o 
   7  22   1      567.74      610.88     27.52 o 
  -7  23   1      349.61      367.22     13.34 o 
  -6  23   1      376.09      374.37     11.93 o 
  -5  23   1      101.06      106.83      6.17 o 
  -4  23   1        0.89       -4.98      4.98 o 
  -3  23   1      238.36      223.92      8.11 o 
  -2  23   1      235.32      235.35      8.16 o 
  -1  23   1      688.47      653.26     13.42 o 
   0  23   1      128.84      135.73      6.38 o 
   1  23   1      103.86      105.56      5.74 o 
   2  23   1      175.01      181.74      6.61 o 
   3  23   1      140.71      123.66     11.41 o 
   4  23   1        2.58       -3.75      6.41 o 
   5  23   1      106.12      117.92     13.33 o 
   6  23   1       66.00       84.62     26.97 o 
   7  23   1        0.60      -12.25     12.25 o 
  -7  24   1       25.60       24.18      6.35 o 
  -6  24   1      194.26      215.39      8.56 o 
  -5  24   1      543.69      556.28     16.92 o 
  -4  24   1      211.18      225.20     10.20 o 
  -3  24   1       64.73       66.57      5.75 o 
  -2  24   1     1263.55     1248.07     25.14 o 
  -1  24   1      956.73      952.88     32.24 o 
   0  24   1      112.80      106.31      6.18 o 
   1  24   1     1509.42     1501.92     25.05 o 
   2  24   1      495.20      506.61     21.22 o 
   3  24   1      124.76      115.45     17.07 o 
   4  24   1      730.94      755.19     19.34 o 
   5  24   1      182.43      160.50     10.46 o 
   6  24   1      350.51      349.55     17.55 o 
  -7  25   1       28.37       29.47      6.11 o 
  -6  25   1      644.31      672.51     20.70 o 
  -5  25   1        3.86        4.16      5.06 o 
  -4  25   1      540.58      544.75     14.36 o 
  -3  25   1     1021.62     1025.88     20.01 o 
  -2  25   1      244.61      258.38      8.90 o 
  -1  25   1      239.42      248.81      8.67 o 
   0  25   1     1752.76     1677.78     27.66 o 
   1  25   1      146.19      162.20      7.59 o 
   2  25   1      153.10      155.87      6.83 o 
   3  25   1     1369.77     1363.16     36.27 o 
   4  25   1      125.37      133.23      9.55 o 
   5  25   1      268.83      281.10     12.86 o 
   6  25   1      613.57      618.64     88.84 o 
  -6  26   1      521.43      565.22     18.44 o 
  -5  26   1       69.13       67.76      6.69 o 
  -4  26   1        3.44        0.99      5.61 o 
  -3  26   1       41.81       46.44      5.84 o 
  -2  26   1      640.81      602.36     13.62 o 
  -1  26   1      195.05      183.34      7.89 o 
   0  26   1      223.21      226.67      8.52 o 
   1  26   1      341.16      326.14      9.67 o 
   2  26   1      652.65      662.93     20.14 o 
   3  26   1        3.71       -3.01      9.33 o 
   4  26   1      476.51      501.87     16.31 o 
   5  26   1      105.02      101.88     10.29 o 
  -6  27   1        6.87        6.85     10.49 o 
  -5  27   1      288.06      277.49     10.31 o 
  -4  27   1       44.35       54.46      7.10 o 
  -3  27   1       34.50       24.05      6.36 o 
  -2  27   1        4.54       -3.38      5.31 o 
  -1  27   1       73.54       69.20      7.18 o 
   0  27   1       34.98       45.78      6.37 o 
   1  27   1       40.07       43.59      7.15 o 
   2  27   1        3.03        6.19      4.93 o 
   3  27   1      114.16      103.82     26.00 o 
   4  27   1       69.61       54.68     10.55 o 
   5  27   1        1.05        2.79      8.82 o 
  -5  28   1       43.32       43.62     12.66 o 
  -4  28   1      238.19      249.76     11.06 o 
  -3  28   1      168.98      182.24      9.12 o 
  -2  28   1      415.31      412.47     11.60 o 
  -1  28   1      175.15      181.25      8.41 o 
   0  28   1       28.67       26.10      5.98 o 
   1  28   1      453.41      444.95     11.88 o 
   2  28   1      280.38      256.96      9.23 o 
   3  28   1       53.74       42.05     11.59 o 
   4  28   1      129.33      135.36     14.57 o 
  -5  29   1        7.41        2.27     15.49 o 
  -4  29   1       56.21       64.21      6.74 o 
  -3  29   1      731.43      750.28     18.30 o 
  -2  29   1       34.54       33.57      7.09 o 
  -1  29   1      748.30      777.73     27.82 o 
   0  29   1      941.04      956.98     18.99 o 
   1  29   1        2.68        6.70      5.42 o 
   2  29   1      679.79      664.00     23.16 o 
   3  29   1      487.19      508.14     34.90 o 
   4  29   1       57.17       43.44     16.00 o 
  -4  30   1      159.99      152.09     13.86 o 
  -3  30   1      327.56      363.60     12.59 o 
  -2  30   1      721.18      699.36     16.47 o 
  -1  30   1      181.08      159.88     10.28 o 
   0  30   1        2.61        2.20      6.02 o 
   1  30   1      488.17      498.32     18.46 o 
   2  30   1       64.35       55.45     12.05 o 
   3  30   1       74.77       60.64     16.27 o 
  -3  31   1        2.57        6.47      7.04 o 
  -2  31   1        1.94        7.05      6.75 o 
  -1  31   1       13.08       15.67      7.15 o 
   0  31   1       20.80        8.93      6.28 o 
   1  31   1        0.84       -1.31      6.09 o 
   2  31   1        0.64       -2.80     14.10 o 
  -2  32   1       36.41       38.02      9.11 o 
  -1  32   1       74.01       69.93      9.21 o 
   0  32   1       67.41       64.19      8.73 o 
   1  32   1       86.81       83.65      9.50 o 
 -11   0   2       20.15        7.26     12.22 o 
 -10   0   2      285.08      302.70     15.75 o 
  -9   0   2     1011.72      916.00     52.88 o 
  -8   0   2       25.17       17.13      6.82 o 
  -7   0   2     3068.85     2886.82     60.46 o 
  -6   0   2     3130.32     3157.58     64.78 o 
  -5   0   2      228.34      238.60      5.58 o 
  -4   0   2     4863.69     4777.05     59.65 o 
  -3   0   2     8826.94     9043.54    169.85 o 
  -2   0   2       84.95       66.25      2.82 o 
  -1   0   2     3056.92     3094.49     85.02 o 
   0   0   2      524.38      495.16     15.14 o 
   1   0   2      178.70      143.67      6.90 o 
   2   0   2     1058.60     1096.55     32.75 o 
   3   0   2     9448.40     9407.37    257.62 o 
   4   0   2      762.05      740.93     17.60 o 
   5   0   2     1296.07     1249.13     28.20 o 
   6   0   2      308.61      318.99     12.00 o 
   7   0   2      119.13      119.87     14.74 o 
   8   0   2       61.37       34.61     13.88 o 
   9   0   2      397.57      400.35     27.91 o 
 -11   1   2       11.47       25.53      8.95 o 
 -10   1   2       37.13       40.84      7.27 o 
  -9   1   2       35.84       36.03      6.05 o 
  -8   1   2     2230.82     2152.97     33.57 o 
  -7   1   2     1569.44     1432.89     23.02 o 
  -6   1   2       28.20       31.50      2.67 o 
  -5   1   2     3237.44     3259.31     32.71 o 
  -4   1   2     3321.59     3521.81     35.06 o 
  -3   1   2       19.06       17.17      1.76 o 
  -2   1   2    19649.87    19450.89    237.94 o 
  -1   1   2      347.07      377.97      5.95 o 
   0   1   2       17.87       17.35      3.29 o 
   1   1   2     2516.02     2529.80     49.82 o 
   2   1   2     5633.79     5683.04    110.45 o 
   3   1   2       14.54       12.72      3.39 o 
   4   1   2     5331.71     5207.47     84.24 o 
   5   1   2     1107.09     1059.44     20.26 o 
   6   1   2        9.39       15.57      4.93 o 
   7   1   2     1205.85     1182.26     24.28 o 
   8   1   2       41.84       37.61      7.76 o 
   9   1   2      130.05      143.14     10.82 o 
 -11   2   2        1.44        7.55      9.03 o 
 -10   2   2        2.24        0.30      7.36 o 
  -9   2   2      106.78      105.26      7.08 o 
  -8   2   2       25.01       22.06      4.88 o 
  -7   2   2       14.50       21.15      3.98 o 
  -6   2   2      544.41      564.71      9.34 o 
  -5   2   2        7.20        9.84      1.72 o 
  -4   2   2     7925.45     9069.31    102.49 o 
  -3   2   2     1863.62     1870.38     20.34 o 
  -2   2   2      465.04      481.63      7.86 o 
  -1   2   2    22100.76    22110.56    371.82 o 
   0   2   2      938.81      985.97     16.69 o 
   2   2   2      873.23      943.98     20.26 o 
   3   2   2      976.88     1005.94     15.25 o 
   4   2   2       14.08       12.45      3.18 o 
   5   2   2     1946.64     1924.89     33.80 o 
   6   2   2      231.84      224.76      9.07 o 
   7   2   2      193.04      160.08      8.77 o 
   8   2   2      167.41      176.76     14.24 o 
   9   2   2       12.14        6.43     11.11 o 
 -11   3   2      510.41      503.33     18.85 o 
 -10   3   2      189.56      199.55     13.58 o 
  -9   3   2       65.34       77.64      6.58 o 
  -8   3   2      798.38      827.42     15.85 o 
  -7   3   2       19.96       11.63      3.05 o 
  -6   3   2       22.12       53.46      7.14 o 
  -5   3   2      486.92      516.56      7.07 o 
  -4   3   2      109.23      187.78      4.30 o 
  -3   3   2     1019.71     1091.39     12.36 o 
  -2   3   2     5989.50     6139.09     98.21 o 
  -1   3   2     1149.93     1215.19     20.18 o 
   0   3   2     9669.95    10110.45    160.96 o 
   1   3   2     8990.04     8873.08    139.41 o 
   2   3   2      525.25      487.07      9.05 o 
   3   3   2        3.02        5.03      1.59 o 
   4   3   2      909.86      842.49     16.45 o 
   5   3   2       32.56       38.59      4.58 o 
   6   3   2        1.65       -3.77      4.82 o 
   7   3   2      640.33      613.87     24.89 o 
   8   3   2      100.20      100.84      8.86 o 
   9   3   2        5.48        5.28      8.31 o 
 -11   4   2       24.50       22.99      9.13 o 
 -10   4   2      872.51      854.36     21.09 o 
  -9   4   2     1014.01      978.53     26.27 o 
  -8   4   2       61.34       49.19      8.96 o 
  -7   4   2       86.88       99.62      4.99 o 
  -6   4   2     5624.06     5420.13     68.39 o 
  -5   4   2      892.77      981.62     12.97 o 
  -4   4   2     3297.47     3277.20     35.20 o 
  -3   4   2     5519.20     5413.93     67.41 o 
  -2   4   2      301.23      333.67      6.97 o 
  -1   4   2    13163.39    13167.43    208.78 o 
   0   4   2    64589.48    55275.29    675.59 o 
   1   4   2        3.82       10.34      1.28 o 
   2   4   2     6744.25     6779.68     87.42 o 
   3   4   2      808.52      671.56      9.01 o 
   4   4   2      723.62      646.20     15.59 o 
   5   4   2      294.06      290.38      9.06 o 
   6   4   2     1018.82     1001.13     20.46 o 
   7   4   2        8.89       13.32      6.19 o 
   8   4   2      477.49      491.32     15.41 o 
   9   4   2      574.71      573.07     17.76 o 
 -11   5   2      739.06      750.47     21.02 o 
 -10   5   2      641.02      608.34     23.09 o 
  -9   5   2      126.94      130.91     10.61 o 
  -8   5   2      823.27      800.41     15.00 o 
  -7   5   2      548.61      615.68     12.22 o 
  -6   5   2     1620.72     1634.15     31.01 o 
  -5   5   2     2554.94     2386.16     31.37 o 
  -4   5   2     6182.14     6477.43     73.64 o 
  -3   5   2       92.64      118.84      3.21 o 
  -2   5   2    15239.95    15433.53    244.85 o 
  -1   5   2    11528.46     8178.77    160.47 o 
   0   5   2     4161.82     4364.76     53.87 o 
   1   5   2     3286.11     3264.96     40.91 o 
   2   5   2    11880.03    12511.55    152.60 o 
   3   5   2     1504.30     1534.29     36.13 o 
   4   5   2     2513.14     2366.46     39.91 o 
   5   5   2      499.73      452.73     21.73 o 
   6   5   2       14.11        8.71      5.14 o 
   7   5   2      545.97      558.43     14.96 o 
   8   5   2      603.94      603.96     20.79 o 
   9   5   2      278.78      290.73     15.80 o 
 -11   6   2        6.20       21.95      8.99 o 
 -10   6   2      114.63      146.23     10.31 o 
  -9   6   2      451.83      456.79     14.24 o 
  -8   6   2       24.15       34.92      7.34 o 
  -7   6   2     1166.59     1122.59     18.94 o 
  -6   6   2     1271.11     1182.31     21.81 o 
  -5   6   2      164.44      154.81      4.94 o 
  -4   6   2      859.69      822.21      9.95 o 
  -3   6   2     5189.51     5387.05     61.27 o 
  -2   6   2     3758.58     3872.46     62.72 o 
   0   6   2      101.59       90.80      2.24 o 
   1   6   2      698.63      742.06     10.04 o 
   2   6   2      108.76       81.86      2.29 o 
   3   6   2       16.61       26.48      2.01 o 
   4   6   2      583.31      567.34     13.65 o 
   5   6   2       14.27       18.66      3.47 o 
   6   6   2      380.43      373.47     18.46 o 
   7   6   2      151.25      154.66      8.93 o 
   8   6   2        4.53       15.72      8.61 o 
   9   6   2      101.80      103.92     12.00 o 
 -10   7   2       25.87       26.63      8.09 o 
  -9   7   2      139.24      127.31      8.90 o 
  -8   7   2      359.28      351.36      9.40 o 
  -7   7   2       38.05       26.57      4.27 o 
  -6   7   2      730.82      731.46     10.13 o 
  -5   7   2      172.35      174.70      4.79 o 
  -4   7   2      129.87      138.44      5.65 o 
  -3   7   2       51.85       67.37      2.33 o 
  -2   7   2      179.00      229.54      5.78 o 
   1   7   2      245.35      297.52      4.62 o 
   2   7   2      137.60      132.60      2.93 o 
   3   7   2      234.53      226.74      7.24 o 
   4   7   2      258.34      246.88      9.99 o 
   5   7   2      168.03      144.09      5.42 o 
   6   7   2      247.33      233.16      9.42 o 
   7   7   2      133.33      140.05      8.66 o 
   8   7   2        6.54        8.03      8.37 o 
   9   7   2        1.16       -1.36      9.69 o 
 -10   8   2       39.82       31.82      8.05 o 
  -9   8   2      109.77      110.62      8.57 o 
  -8   8   2       27.99       42.06      5.10 o 
  -7   8   2     1160.80     1135.56     19.12 o 
  -6   8   2     3758.90     3764.02     44.42 o 
  -5   8   2      243.25      230.94      5.24 o 
  -4   8   2     3017.09     3201.87     32.35 o 
  -3   8   2     3231.39     3189.99     34.16 o 
  -2   8   2      614.76      655.43     12.30 o 
   0   8   2     3137.47     3075.89     56.89 o 
   1   8   2      222.00      273.14      9.38 o 
   2   8   2     1707.54     1674.23     29.08 o 
   3   8   2     1561.31     1472.45     22.23 o 
   4   8   2       71.99       74.44      3.92 o 
   5   8   2     2179.21     2203.40     32.98 o 
   6   8   2     2613.67     2447.33     36.79 o 
   7   8   2        0.49        6.81      7.25 o 
   8   8   2       71.31       49.46      9.62 o 
   9   8   2       46.68       47.43     10.70 o 
 -10   9   2       30.03       38.94      9.97 o 
  -9   9   2      169.01      172.98      8.10 o 
  -8   9   2      730.10      707.51     14.17 o 
  -7   9   2     1782.15     1742.40     27.23 o 
  -6   9   2      999.81     1016.86     15.38 o 
  -5   9   2     8226.35     8387.15     95.61 o 
  -4   9   2     3535.65     3666.94     36.90 o 
  -3   9   2     1775.94     1713.18     20.58 o 
  -2   9   2     2565.16     2273.29     37.88 o 
  -1   9   2     3647.46     3587.45    121.25 o 
   0   9   2       24.04       29.86      1.59 o 
   1   9   2     3659.58     3666.17     51.92 o 
   2   9   2     2108.73     2132.14     23.10 o 
   3   9   2     1125.58     1110.29     14.22 o 
   4   9   2     3773.56     3560.28     45.67 o 
   5   9   2     1210.08     1233.37     18.13 o 
   6   9   2      265.81      258.77     10.25 o 
   7   9   2      635.18      642.81     32.47 o 
   8   9   2      361.12      350.11     18.12 o 
   9   9   2        5.43        0.76      9.61 o 
 -10  10   2      287.20      336.12     22.44 o 
  -9  10   2       13.53       13.65      6.25 o 
  -8  10   2       42.77       42.14      6.14 o 
  -7  10   2     1045.55     1118.12     21.69 o 
  -6  10   2     5017.23     5072.50     64.87 o 
  -5  10   2      369.90      402.27      7.70 o 
  -4  10   2     4453.53     4609.42     53.29 o 
  -3  10   2     1379.20     1357.85     18.25 o 
  -2  10   2      991.79     1088.23     16.60 o 
  -1  10   2      557.78      481.91     16.66 o 
   0  10   2     3803.91     3953.59     64.04 o 
   1  10   2      991.51     1061.55     22.37 o 
   2  10   2     1340.36     1300.73     14.62 o 
   3  10   2     4375.63     4312.31     45.88 o 
   4  10   2      626.52      586.27      9.97 o 
   5  10   2     1218.33     1178.98     19.45 o 
   6  10   2     1771.98     1734.59     31.05 o 
   7  10   2       64.01       59.56      9.04 o 
   8  10   2      143.61      134.77     11.13 o 
   9  10   2      133.70      157.83     14.56 o 
 -10  11   2        3.08        0.61      9.17 o 
  -9  11   2        2.86        0.22      6.29 o 
  -8  11   2       70.25       69.92      6.64 o 
  -7  11   2       76.55       87.96      6.17 o 
  -6  11   2      217.00      207.87      8.87 o 
  -5  11   2      803.69      824.31     12.71 o 
  -4  11   2        4.28        0.06      0.74 o 
  -3  11   2       19.99       25.26      3.32 o 
  -2  11   2       32.68       64.52      3.87 o 
  -1  11   2      206.42      187.78      7.18 o 
   0  11   2       19.74        8.56      2.76 o 
   1  11   2       40.17       27.08      2.01 o 
   2  11   2       93.96       91.08      3.84 o 
   3  11   2      179.15      178.75      3.84 o 
   4  11   2       25.81       37.19      3.36 o 
   5  11   2      575.07      523.04     10.93 o 
   6  11   2       79.22       63.37      5.78 o 
   7  11   2      167.65      176.34      7.85 o 
   8  11   2       54.64       37.22      9.21 o 
   9  11   2      228.35      221.53     20.04 o 
 -10  12   2      250.86      262.64     26.37 o 
  -9  12   2       20.11       14.80      8.41 o 
  -8  12   2       21.50       24.56      6.01 o 
  -7  12   2      101.93      103.36      6.49 o 
  -6  12   2      314.63      316.89      7.52 o 
  -5  12   2       17.85       18.51      2.92 o 
  -4  12   2     2843.31     2753.43     40.60 o 
  -3  12   2     2368.26     2378.49     31.11 o 
  -2  12   2     4953.78     5356.26     67.44 o 
  -1  12   2      549.89      535.11      9.15 o 
   0  12   2     1285.05     1319.28     22.92 o 
   1  12   2        3.45        2.47      2.80 o 
   2  12   2     2383.75     2410.39     40.80 o 
   3  12   2     1119.53     1145.26     14.36 o 
   4  12   2       51.26       71.55      3.93 o 
   5  12   2      872.15      834.30     15.00 o 
   6  12   2      790.96      817.81     25.38 o 
   7  12   2        2.58       -4.23      5.45 o 
   8  12   2      144.08      138.61     11.11 o 
 -10  13   2      217.33      213.31     13.26 o 
  -9  13   2       75.06       69.39      7.48 o 
  -8  13   2     2300.50     2393.74     42.11 o 
  -7  13   2       98.86      102.88      7.79 o 
  -6  13   2      128.81      141.90      8.15 o 
  -5  13   2      167.75      166.80      4.94 o 
  -4  13   2     4477.06     4508.97     64.96 o 
  -3  13   2      654.27      643.90     10.15 o 
  -2  13   2     8519.81     8581.36    107.06 o 
  -1  13   2     2547.02     2574.97     33.34 o 
   0  13   2     4530.85     4736.73     66.12 o 
   1  13   2     5630.50     5552.39     90.73 o 
   2  13   2     1398.28     1332.12     23.75 o 
   3  13   2      167.75      212.56      4.09 o 
   4  13   2      280.72      359.70      7.51 o 
   5  13   2      485.33      464.45     10.34 o 
   6  13   2      178.56      171.62      7.66 o 
   7  13   2      159.96      150.56      6.80 o 
   8  13   2      371.48      379.66     12.83 o 
 -10  14   2      262.59      254.31     27.55 o 
  -9  14   2      927.12      944.20     20.17 o 
  -8  14   2       13.00       23.90      6.09 o 
  -7  14   2      809.65      843.84     17.53 o 
  -6  14   2     1317.98     1358.92     19.76 o 
  -5  14   2       47.84       43.49      4.30 o 
  -4  14   2      272.22      267.78      6.24 o 
  -3  14   2     3782.01     3929.30     66.24 o 
  -2  14   2       45.31       57.50     13.57 o 
  -1  14   2     5126.34     5202.37     73.85 o 
   0  14   2     5493.79     5389.61     67.87 o 
   1  14   2     2332.97     2396.76     34.65 o 
   2  14   2      590.86      561.40     10.49 o 
   3  14   2     2840.48     2736.71     29.95 o 
   4  14   2       42.83       27.84      3.27 o 
   5  14   2      830.97      835.65     13.23 o 
   6  14   2      575.81      599.45     12.01 o 
   7  14   2      345.27      328.87      9.51 o 
   8  14   2      338.86      354.11     12.28 o 
  -9  15   2      210.07      220.19      9.74 o 
  -8  15   2      118.69      103.58      7.12 o 
  -7  15   2       21.06       24.82      6.87 o 
  -6  15   2       50.71       47.92      5.18 o 
  -5  15   2      824.28      870.84     15.54 o 
  -4  15   2       13.09       12.80      2.96 o 
  -3  15   2       18.38       25.85      4.32 o 
  -1  15   2      492.68      518.24      9.99 o 
   0  15   2      166.77      142.64      5.74 o 
   1  15   2     3663.47     3728.31     46.94 o 
   2  15   2      144.20      164.23      7.29 o 
   3  15   2      622.09      592.01     10.29 o 
   4  15   2       19.19       26.25      2.52 o 
   5  15   2       10.19        7.88      5.05 o 
   6  15   2      127.71      122.38      6.87 o 
   7  15   2       94.07       67.70      6.82 o 
   8  15   2      100.39       90.35      9.82 o 
  -9  16   2        1.84        0.00      8.03 o 
  -8  16   2       20.54       13.76      7.43 o 
  -7  16   2       17.46       14.10      6.52 o 
  -6  16   2       63.98       56.04      5.29 o 
  -5  16   2      353.94      366.24      9.23 o 
  -4  16   2      101.02       83.97      3.99 o 
  -3  16   2        4.64        4.18      3.09 o 
  -2  16   2        0.82       -0.62      1.33 o 
  -1  16   2        3.46        1.93      2.52 o 
   0  16   2      184.16      181.16      4.82 o 
   1  16   2      376.83      389.24      6.54 o 
   2  16   2       11.26       15.81      4.80 o 
   3  16   2        6.51       10.63      4.01 o 
   4  16   2        9.12        9.71      2.19 o 
   5  16   2      148.17      146.12      5.89 o 
   6  16   2       26.91       24.98      5.92 o 
   7  16   2        1.31       -5.69      5.69 o 
   8  16   2       67.56       83.75      9.46 o 
  -9  17   2        1.17       -7.61      8.08 o 
  -8  17   2      391.47      395.01     14.85 o 
  -7  17   2      518.53      493.05     21.72 o 
  -6  17   2        7.39       13.20      4.71 o 
  -5  17   2     3231.44     3099.22     45.93 o 
  -4  17   2     1017.19     1015.23     15.42 o 
  -3  17   2      858.44      811.31     14.52 o 
  -2  17   2     1292.27     1313.52     21.19 o 
  -1  17   2      349.38      368.97      9.12 o 
   0  17   2       11.06       16.19      3.46 o 
   1  17   2     2748.84     2751.94     32.69 o 
   2  17   2     1472.38     1504.20     28.94 o 
   3  17   2      748.58      712.17     14.04 o 
   4  17   2     2855.83     2802.14     49.60 o 
   5  17   2       75.85       74.30      5.24 o 
   6  17   2      262.77      251.01     10.78 o 
   7  17   2      207.80      196.72      8.44 o 
   8  17   2       29.57       44.60      6.84 o 
  -9  18   2      685.58      681.26     31.40 o 
  -8  18   2       77.84       79.49      8.87 o 
  -7  18   2      709.64      714.92     17.08 o 
  -6  18   2     1789.46     1794.04     28.90 o 
  -5  18   2      444.63      431.44     10.16 o 
  -4  18   2     1142.76     1101.26     18.83 o 
  -3  18   2     2756.71     2622.82     39.41 o 
  -2  18   2       22.73       23.21      5.01 o 
  -1  18   2     3628.55     3555.82     52.09 o 
   0  18   2     3443.96     3498.64     51.23 o 
   1  18   2       26.02       25.20      2.41 o 
   2  18   2     1534.70     1580.58     30.39 o 
   3  18   2     2776.58     2811.71     42.83 o 
   4  18   2      449.80      429.00     12.97 o 
   5  18   2      181.56      183.84      6.74 o 
   6  18   2      931.05      969.09     20.03 o 
   7  18   2      108.85      112.35      8.08 o 
  -9  19   2       50.03       54.63     11.00 o 
  -8  19   2      998.54      996.46     25.44 o 
  -7  19   2       30.78       37.79      6.37 o 
  -6  19   2      285.11      270.83      8.95 o 
  -5  19   2      958.70      902.04     17.54 o 
  -4  19   2      132.40      147.07      7.05 o 
  -3  19   2      329.69      289.87      8.06 o 
  -2  19   2     1986.06     1909.56     29.74 o 
  -1  19   2      461.81      446.29      9.87 o 
   0  19   2      446.56      439.79      9.67 o 
   1  19   2      441.37      423.03      8.93 o 
   2  19   2      376.71      373.87     12.21 o 
   3  19   2        5.60        8.25      4.75 o 
   4  19   2     2617.17     2587.97     47.21 o 
   5  19   2      551.24      544.29     19.03 o 
   6  19   2        2.79       -0.74      4.27 o 
   7  19   2      141.23      149.93     20.21 o 
  -8  20   2        1.24        2.12      7.52 o 
  -7  20   2       75.78       68.02      6.96 o 
  -6  20   2       86.51       89.93      6.70 o 
  -5  20   2       35.88       43.00      6.24 o 
  -4  20   2        4.43        6.63      4.89 o 
  -3  20   2      785.05      730.82     14.17 o 
  -2  20   2       55.48       40.59      7.83 o 
  -1  20   2      105.11       94.89      5.15 o 
   0  20   2      471.26      465.64     11.65 o 
   1  20   2       30.14       33.16      3.62 o 
   2  20   2        3.85       -1.91      5.73 o 
   3  20   2      335.81      323.61     11.35 o 
   4  20   2        4.98        8.88      6.33 o 
   5  20   2       32.50       37.64      9.29 o 
   6  20   2        4.41        4.99      9.82 o 
   7  20   2      440.27      449.29     23.15 o 
  -8  21   2      277.48      258.70     15.04 o 
  -7  21   2      270.01      259.29     14.67 o 
  -6  21   2        2.71        2.29      5.06 o 
  -5  21   2       45.54       55.73      7.98 o 
  -4  21   2        5.71        9.34      5.09 o 
  -3  21   2      152.56      131.45      6.22 o 
  -2  21   2     4098.29     3977.38     58.49 o 
  -1  21   2      531.82      569.79     11.92 o 
   0  21   2      373.23      395.38      9.64 o 
   1  21   2      783.05      812.46     14.99 o 
   2  21   2        6.01        3.87      6.06 o 
   3  21   2       49.36       63.32      7.12 o 
   4  21   2      687.61      716.25     18.05 o 
   5  21   2        5.01        8.58     10.46 o 
   6  21   2        5.59        7.15      9.55 o 
   7  21   2      712.40      657.83     28.76 o 
  -8  22   2       14.80        7.88      7.49 o 
  -7  22   2      145.00      158.82     10.64 o 
  -6  22   2      698.01      666.07     14.28 o 
  -5  22   2        2.32        0.61      5.45 o 
  -4  22   2      762.24      724.55     16.81 o 
  -3  22   2      850.39      861.29     16.29 o 
  -2  22   2       71.33       77.83      5.48 o 
  -1  22   2      691.67      679.82     13.67 o 
   0  22   2     1582.08     1580.21     25.80 o 
   1  22   2        3.76       -1.02      3.52 o 
   2  22   2     1558.52     1630.97     32.43 o 
   3  22   2     1091.26     1137.75     32.82 o 
   4  22   2        1.24        5.99      6.86 o 
   5  22   2       42.05       52.22     10.86 o 
   6  22   2       15.58       -0.95      9.40 o 
  -8  23   2       93.10       87.77     12.76 o 
  -7  23   2       86.06       87.85      8.87 o 
  -6  23   2      209.68      224.64     16.79 o 
  -5  23   2     1601.96     1625.73     31.28 o 
  -4  23   2      620.19      606.55     15.13 o 
  -3  23   2      300.25      287.62     10.75 o 
  -2  23   2      520.30      521.62     12.07 o 
  -1  23   2     3038.86     2949.03     44.75 o 
   0  23   2      143.36      133.06      7.06 o 
   1  23   2     2037.36     2005.87     31.76 o 
   2  23   2      135.60      126.65      9.41 o 
   3  23   2      211.78      198.77     11.49 o 
   4  23   2      364.24      368.34     24.24 o 
   5  23   2     1743.79     1777.12     43.84 o 
   6  23   2      119.10       95.70     21.72 o 
  -7  24   2       70.99       56.01     10.45 o 
  -6  24   2       12.88       17.15      5.71 o 
  -5  24   2       58.07       60.71      9.30 o 
  -4  24   2      342.61      335.94     11.28 o 
  -3  24   2      858.31      835.45     16.42 o 
  -2  24   2      304.62      315.18      9.63 o 
  -1  24   2      387.98      403.62     15.74 o 
   0  24   2       86.45       87.96      6.36 o 
   1  24   2       59.95       52.26      4.77 o 
   2  24   2       96.37       89.49      8.68 o 
   3  24   2      346.98      359.29     14.76 o 
   4  24   2       13.31        2.30      7.35 o 
   5  24   2        4.20       -1.38      9.85 o 
   6  24   2       72.53       60.68     11.49 o 
  -7  25   2       16.75        7.57      6.84 o 
  -6  25   2       24.35       30.14      6.18 o 
  -5  25   2      154.53      151.91     13.20 o 
  -4  25   2       15.27        4.09      6.01 o 
  -3  25   2       60.77       53.26      6.62 o 
  -2  25   2        2.64        6.94      5.04 o 
  -1  25   2       66.11       68.99      6.07 o 
   0  25   2       15.13       15.16      4.92 o 
   1  25   2       44.12       48.99      5.37 o 
   2  25   2      154.12      150.97      9.95 o 
   3  25   2      162.16      158.95      9.88 o 
   4  25   2       83.37       76.11      8.96 o 
   5  25   2       33.54       52.75     15.98 o 
  -6  26   2      359.72      379.55     11.46 o 
  -5  26   2        6.16        5.55      6.52 o 
  -4  26   2      337.75      317.44     13.76 o 
  -3  26   2     1214.76     1202.57     21.80 o 
  -2  26   2      140.06      138.48      7.31 o 
  -1  26   2      778.68      766.51     15.72 o 
   0  26   2      799.56      792.76     15.95 o 
   1  26   2       25.74       20.25      4.65 o 
   2  26   2      321.19      314.32     13.57 o 
   3  26   2      248.20      267.25     20.96 o 
   4  26   2        7.98        1.31      9.78 o 
   5  26   2     1244.41     1244.09     34.09 o 
  -6  27   2      127.63      130.95      7.68 o 
  -5  27   2      785.19      782.92     27.23 o 
  -4  27   2      458.91      484.97     18.88 o 
  -3  27   2       67.00       77.72      6.70 o 
  -2  27   2      710.64      715.03     15.46 o 
  -1  27   2      161.96      164.48      8.37 o 
   0  27   2      281.76      287.25     10.15 o 
   1  27   2     1081.42     1083.32     21.60 o 
   2  27   2      950.81      950.80     31.43 o 
   3  27   2       49.74       39.62     11.92 o 
   4  27   2      505.87      562.63     19.14 o 
  -5  28   2       32.64       24.58      7.26 o 
  -4  28   2      697.70      754.90     20.79 o 
  -3  28   2      190.56      177.86      9.45 o 
  -2  28   2        6.71       17.00      6.68 o 
  -1  28   2       13.34       12.83      6.37 o 
   0  28   2       97.25       93.76      6.73 o 
   1  28   2      111.44      114.00     11.02 o 
   2  28   2      105.71      104.53     10.25 o 
   3  28   2      178.19      177.87     18.43 o 
   4  28   2       14.31       17.51     10.16 o 
  -5  29   2       60.29       70.52      8.35 o 
  -4  29   2        2.25        2.85      8.20 o 
  -3  29   2       52.26       48.63      7.77 o 
  -2  29   2       38.47       30.21      6.42 o 
  -1  29   2      143.03      147.05     13.46 o 
   0  29   2       30.36       34.56      7.77 o 
   1  29   2      132.30      122.94      6.47 o 
   2  29   2       55.11       52.02     12.17 o 
   3  29   2       83.76       65.42     17.18 o 
  -4  30   2      247.47      260.51     15.48 o 
  -3  30   2      276.97      299.37     16.38 o 
  -2  30   2        0.45        7.37      6.34 o 
  -1  30   2      210.39      225.45      9.65 o 
   0  30   2       79.63       83.53      7.02 o 
   1  30   2        1.90       -0.41      8.47 o 
   2  30   2      386.61      378.90     25.14 o 
   3  30   2       59.61       41.75     16.51 o 
  -3  31   2       54.29       60.94      8.99 o 
  -2  31   2      314.08      301.50     12.33 o 
  -1  31   2      371.33      385.20     15.66 o 
   0  31   2      252.60      262.53     10.03 o 
   1  31   2      350.32      358.08     17.98 o 
   2  31   2      204.15      223.17     21.36 o 
  -1  32   2      564.00      552.10     24.32 o 
   0  32   2      667.13      712.38     25.65 o 
 -11   1   3        4.82       13.90      7.46 o 
 -10   1   3       16.47       10.01      6.49 o 
  -9   1   3      106.10      114.18      8.45 o 
  -8   1   3        6.52        5.99      4.50 o 
  -7   1   3      869.84      881.86     13.51 o 
  -6   1   3     1444.86     1467.05     18.17 o 
  -5   1   3      405.61      402.43      6.45 o 
  -4   1   3     3288.04     3180.52     32.26 o 
  -3   1   3    10832.71    11226.16    109.26 o 
  -2   1   3      166.14      191.63      4.08 o 
  -1   1   3     1656.48     1594.27     26.02 o 
   0   1   3     2301.33     2319.10     45.88 o 
   1   1   3      114.21      102.80      7.43 o 
   2   1   3     7042.17     7045.43    136.94 o 
   3   1   3     3753.88     3760.75     61.27 o 
   4   1   3      775.35      763.55     23.81 o 
   5   1   3       77.34       70.12      5.59 o 
   6   1   3      827.33      789.59     17.63 o 
   7   1   3      182.00      157.44     16.82 o 
   8   1   3      391.55      386.77     14.26 o 
   9   1   3      124.15       96.70     10.70 o 
 -11   2   3       95.91       96.95      8.80 o 
 -10   2   3        8.64       10.35      6.39 o 
  -9   2   3      545.74      574.69     13.43 o 
  -8   2   3      829.01      790.81     15.12 o 
  -7   2   3       36.48       40.49      3.59 o 
  -6   2   3     3095.92     3115.40     40.22 o 
  -5   2   3     4799.15     4782.28     42.53 o 
  -4   2   3      178.82      175.54      2.83 o 
  -3   2   3     9160.51     9290.26     96.58 o 
  -2   2   3     5617.24     5630.83     78.06 o 
   0   2   3     1892.82     1797.12     29.35 o 
   1   2   3     5846.55     5636.37    109.71 o 
   2   2   3      359.99      324.79      7.35 o 
   3   2   3     2229.67     2254.60     37.80 o 
   4   2   3     6839.64     6403.24    131.22 o 
   5   2   3     4247.71     3964.91     65.97 o 
   6   2   3     1982.74     1945.06     35.31 o 
   7   2   3     1083.17     1054.43     22.74 o 
   8   2   3      527.31      522.33     22.26 o 
   9   2   3        9.00       -6.50      8.74 o 
 -11   3   3        8.28       11.99      7.51 o 
 -10   3   3      788.44      830.22     17.44 o 
  -9   3   3      539.88      536.11     12.05 o 
  -8   3   3      325.50      281.23      8.81 o 
  -7   3   3     4000.74     3838.68     49.50 o 
  -6   3   3     1133.54     1106.74     13.63 o 
  -5   3   3      411.96      461.71      6.20 o 
  -4   3   3     3911.76     3854.56     38.38 o 
  -3   3   3     5346.47     5507.07     57.84 o 
  -2   3   3     1281.26     1333.21     19.49 o 
  -1   3   3    74920.71    66998.40   1245.60 o 
   0   3   3     5383.88     5521.15     87.31 o 
   1   3   3      305.72      307.32      6.34 o 
   2   3   3     2673.54     2534.26     29.35 o 
   3   3   3     3613.05     3416.76     62.99 o 
   4   3   3      469.49      459.42     10.82 o 
   5   3   3     5029.40     4875.48     80.23 o 
   6   3   3      551.83      541.62     20.02 o 
   7   3   3        1.31       -2.01      8.10 o 
   8   3   3      182.01      182.31     11.24 o 
   9   3   3      310.14      291.77     14.07 o 
 -11   4   3       87.43       94.60      8.72 o 
 -10   4   3      312.20      286.86     10.54 o 
  -9   4   3       25.08       23.12      5.54 o 
  -8   4   3      750.41      727.09     14.59 o 
  -7   4   3      137.49      109.50      4.28 o 
  -6   4   3      523.70      498.85      8.80 o 
  -5   4   3      425.23      454.39      6.14 o 
  -4   4   3       65.27       69.32      2.88 o 
  -3   4   3       27.74       19.04      1.37 o 
  -2   4   3     1158.22     1085.75     18.86 o 
  -1   4   3      543.73      580.91     10.48 o 
   0   4   3       25.97        9.65      1.39 o 
   1   4   3     5155.15     5086.57     68.23 o 
   2   4   3      105.06       90.02      2.95 o 
   3   4   3        2.63        3.19      2.13 o 
   4   4   3     1219.25     1166.64     21.60 o 
   5   4   3      256.49      234.18      9.33 o 
   6   4   3      114.57      115.01      7.36 o 
   7   4   3      186.15      177.97      9.60 o 
   8   4   3        6.97        9.01      7.76 o 
   9   4   3        0.81        0.95     10.68 o 
 -11   5   3        3.67        7.28      8.47 o 
 -10   5   3       20.94       11.95      7.55 o 
  -9   5   3       27.60       16.18      6.74 o 
  -8   5   3        0.05        0.94      4.21 o 
  -7   5   3      860.87      799.99     11.81 o 
  -6   5   3      271.13      272.79      5.01 o 
  -5   5   3       17.39       21.30      2.26 o 
  -4   5   3     1829.04     1814.83     21.84 o 
  -3   5   3     3671.75     3914.89     49.21 o 
  -2   5   3       76.22       73.55      4.96 o 
   0   5   3      686.56      779.53     14.74 o 
   1   5   3     1814.04     1940.21     31.80 o 
   2   5   3     1247.00     1240.95     15.16 o 
   3   5   3     1351.39     1389.43     22.37 o 
   4   5   3       30.87       24.68      3.16 o 
   5   5   3      296.04      292.74      9.60 o 
   6   5   3      111.37      110.71     11.65 o 
   7   5   3        6.98        7.15      6.59 o 
   8   5   3       39.40       35.71      8.15 o 
   9   5   3       31.14       62.47     14.98 o 
 -11   6   3      824.71      815.35     28.99 o 
 -10   6   3      132.91      140.79      9.86 o 
  -9   6   3      821.61      810.47     33.14 o 
  -8   6   3      145.86      174.71      7.86 o 
  -7   6   3      119.96      119.43      5.82 o 
  -6   6   3      968.28      952.57     13.26 o 
  -5   6   3     4670.44     4751.84     54.94 o 
  -4   6   3      532.37      654.86      9.06 o 
  -3   6   3     5726.81     5700.99     92.11 o 
  -2   6   3     7399.95     7532.81    120.63 o 
   0   6   3     3979.28     4046.36     46.03 o 
   1   6   3    16282.90    16326.66    182.84 o 
   2   6   3     1388.98     1385.03     17.93 o 
   3   6   3     1907.86     1835.45     26.69 o 
   4   6   3     2450.72     2359.70     34.59 o 
   5   6   3      184.70      168.02      7.46 o 
   6   6   3      120.99      115.88      7.67 o 
   7   6   3     1597.33     1568.89     30.73 o 
   8   6   3       35.77       28.15     10.30 o 
   9   6   3      104.16      100.09     16.89 o 
 -11   7   3       79.51       97.45     12.31 o 
 -10   7   3      300.61      313.71     24.55 o 
  -9   7   3      331.73      313.94      9.49 o 
  -8   7   3      123.81      111.37      6.07 o 
  -7   7   3     1277.23     1344.83     21.75 o 
  -6   7   3     2564.26     2628.28     31.80 o 
  -5   7   3       64.64       63.35      4.01 o 
  -4   7   3     8265.76     8198.04     93.03 o 
  -3   7   3     1870.96     1833.50     31.23 o 
  -2   7   3     2038.01     2034.81     34.07 o 
  -1   7   3     3163.19     2799.07     79.56 o 
   0   7   3    10262.99    10087.73    104.85 o 
   1   7   3      217.17      258.84      4.32 o 
   2   7   3    10088.23    10043.39    123.12 o 
   3   7   3     5513.82     5180.30    113.39 o 
   4   7   3       48.03       33.25      3.69 o 
   5   7   3     1108.05     1071.02     18.26 o 
   6   7   3     2577.91     2422.20     42.96 o 
   7   7   3      137.92      124.54     10.23 o 
   8   7   3     1304.41     1245.41     32.28 o 
 -11   8   3      174.43      168.00     13.72 o 
 -10   8   3      132.82      138.44     11.75 o 
  -9   8   3      589.25      598.47     15.06 o 
  -8   8   3     1855.73     1808.06     32.85 o 
  -7   8   3       26.04       30.29      5.95 o 
  -6   8   3      246.63      258.40      7.05 o 
  -5   8   3      982.49      996.21     13.33 o 
  -4   8   3      472.70      490.99      7.32 o 
  -3   8   3     2200.98     2348.11     57.08 o 
  -2   8   3    12119.80    12539.87    199.84 o 
  -1   8   3      604.36      685.78     10.86 o 
   0   8   3     6210.27     6586.78     68.82 o 
   1   8   3     8530.23     8805.00    108.94 o 
   2   8   3     1278.71     1239.49     15.43 o 
   3   8   3       30.90       47.98      3.01 o 
   4   8   3      982.60     1021.33     16.78 o 
   5   8   3      142.92      144.28      5.97 o 
   6   8   3      313.30      297.69     16.69 o 
   7   8   3      187.12      170.77     24.57 o 
   8   8   3      279.95      264.27     28.99 o 
 -11   9   3        7.50        7.70     10.46 o 
 -10   9   3       65.35       66.12     10.34 o 
  -9   9   3      128.98      131.08      7.91 o 
  -8   9   3       10.49        9.55      5.46 o 
  -7   9   3      191.72      208.44      8.31 o 
  -6   9   3      317.21      327.57      7.33 o 
  -5   9   3     1201.44     1249.47     17.61 o 
  -4   9   3      178.75      152.94      4.06 o 
  -3   9   3        0.11        4.16      2.92 o 
  -2   9   3       36.37       29.69      3.54 o 
  -1   9   3      279.70      310.94      6.01 o 
   0   9   3      843.55      923.53     19.34 o 
   1   9   3      487.19      534.45      7.33 o 
   2   9   3        4.21        9.68      1.68 o 
   3   9   3      303.62      336.82     16.38 o 
   4   9   3       17.03       27.27      3.74 o 
   5   9   3       33.47       24.97      4.66 o 
   6   9   3      214.95      216.93     10.86 o 
   7   9   3        0.50       10.21      9.80 o 
   8   9   3       31.01       19.58     15.45 o 
 -10  10   3        5.94       -1.36      9.07 o 
  -9  10   3       44.88       52.84      7.09 o 
  -8  10   3     1258.88     1214.02     23.69 o 
  -7  10   3      501.86      481.69     13.94 o 
  -6  10   3      777.61      752.22     12.20 o 
  -5  10   3     4505.64     4503.09     57.33 o 
  -4  10   3       85.41      115.66      4.57 o 
  -3  10   3       10.29        6.23      2.83 o 
  -2  10   3     3037.33     3076.38     48.22 o 
  -1  10   3       34.83       32.54      2.85 o 
   0  10   3     5080.87     5222.25     59.44 o 
   1  10   3     4946.33     5029.53     62.93 o 
   2  10   3      665.11      659.65      8.83 o 
   3  10   3      161.88      128.08      6.58 o 
   4  10   3     1420.63     1432.04     22.39 o 
   5  10   3       56.69       65.83      5.35 o 
   6  10   3      696.15      704.33     22.23 o 
   7  10   3      662.42      620.74     19.25 o 
   8  10   3       36.12       41.11      9.63 o 
 -10  11   3      600.77      637.60     20.74 o 
  -9  11   3      649.80      642.85     17.83 o 
  -8  11   3      106.80      126.49      7.40 o 
  -7  11   3     1469.23     1484.77     27.15 o 
  -6  11   3       39.56       43.63      3.69 o 
  -5  11   3      705.05      696.42     11.00 o 
  -4  11   3     2758.04     2794.82     36.47 o 
  -3  11   3     8892.37     9409.72    151.12 o 
  -2  11   3       56.05       32.69      3.20 o 
  -1  11   3     7447.19     7624.85    105.44 o 
   0  11   3     3854.17     3866.24     44.13 o 
   1  11   3        5.20        6.39      2.49 o 
   2  11   3     4790.16     4711.42     49.92 o 
   3  11   3     5360.45     5304.10     60.74 o 
   4  11   3        7.38        8.13      3.72 o 
   5  11   3     2302.68     2264.88     38.98 o 
   6  11   3      354.35      341.48     10.89 o 
   7  11   3        3.59        6.05     15.39 o 
   8  11   3      550.51      585.38     47.01 o 
 -10  12   3       98.75      102.93      8.27 o 
  -9  12   3      183.69      178.88      9.02 o 
  -8  12   3      375.94      392.36     11.63 o 
  -7  12   3       92.89       95.20      7.05 o 
  -6  12   3     2947.06     2887.06     38.10 o 
  -5  12   3     7721.42     7771.20    109.23 o 
  -4  12   3       67.81       66.62      3.35 o 
  -3  12   3     4246.07     4446.65     72.99 o 
  -2  12   3     2073.37     1939.44     28.51 o 
  -1  12   3     1053.77     1053.68     17.19 o 
   0  12   3     1521.83     1583.99     24.20 o 
   1  12   3    10378.76    10256.51    165.24 o 
   2  12   3      353.89      365.02      7.95 o 
   3  12   3     2123.82     2153.64     25.71 o 
   4  12   3     1979.23     1926.37     36.34 o 
   5  12   3      205.64      215.52      8.17 o 
   6  12   3       67.43       88.97      6.44 o 
   7  12   3     1357.98     1364.70     37.63 o 
   8  12   3      126.47      102.89     12.02 o 
 -10  13   3       59.37       69.11      7.99 o 
  -9  13   3       59.73       68.41      7.25 o 
  -8  13   3      526.59      522.85     18.50 o 
  -7  13   3       24.62       27.02      4.58 o 
  -6  13   3       28.80       29.40      3.40 o 
  -5  13   3        2.83        5.12      3.40 o 
  -4  13   3     1356.48     1353.02     19.04 o 
  -3  13   3      319.68      322.62      7.49 o 
  -2  13   3      105.20       43.84      4.89 o 
  -1  13   3       46.42       47.72      2.86 o 
   0  13   3      757.72      800.33     11.28 o 
   1  13   3      212.85      237.32      6.78 o 
   2  13   3     1037.12     1017.16     19.31 o 
   3  13   3      303.80      326.84      5.67 o 
   4  13   3       29.44       18.68      3.95 o 
   5  13   3       53.18       49.21      4.91 o 
   6  13   3      404.87      409.12     16.48 o 
   7  13   3       81.06       86.66      9.33 o 
   8  13   3        2.24        1.03      8.82 o 
 -10  14   3       21.19       20.26      7.23 o 
  -9  14   3      154.50      157.79     10.12 o 
  -8  14   3      219.00      215.30      8.97 o 
  -7  14   3      610.80      571.93     14.41 o 
  -6  14   3      750.33      762.26     14.61 o 
  -5  14   3      799.91      803.85     14.52 o 
  -4  14   3        3.25        3.02      2.65 o 
  -3  14   3       48.50       55.85      3.83 o 
  -1  14   3        1.89        2.44      2.46 o 
   0  14   3      650.72      603.60      9.03 o 
   1  14   3     2490.59     2412.52     63.88 o 
   2  14   3       18.71       24.12      3.82 o 
   3  14   3       12.59        5.15      3.48 o 
   4  14   3      143.02      159.43      5.81 o 
   5  14   3        0.07        2.33      4.28 o 
   6  14   3        3.80        3.75      5.43 o 
   7  14   3       44.94       44.01     10.47 o 
   8  14   3       88.60       73.19      8.12 o 
 -10  15   3       25.88       25.63      9.11 o 
  -9  15   3      205.64      194.62     11.84 o 
  -8  15   3       46.24       38.87      8.09 o 
  -7  15   3     1347.57     1299.42     22.42 o 
  -6  15   3      297.83      301.55      8.88 o 
  -5  15   3       54.56       53.01      5.56 o 
  -4  15   3     1293.38     1293.48     18.54 o 
  -3  15   3     1318.24     1344.23     21.51 o 
  -2  15   3       81.04       57.00      5.60 o 
  -1  15   3     3849.93     3874.95     63.94 o 
   0  15   3     2384.69     2331.35     30.09 o 
   1  15   3      350.71      299.86     25.30 o 
   2  15   3     2197.60     2160.65     37.33 o 
   3  15   3     1071.57     1139.50     18.81 o 
   4  15   3       35.61       45.20      3.84 o 
   5  15   3     1356.90     1384.13     19.88 o 
   6  15   3     1361.48     1430.70     22.77 o 
   7  15   3       15.68       11.21      6.23 o 
 -10  16   3       87.76       66.98     14.45 o 
  -9  16   3      338.48      339.36     15.97 o 
  -8  16   3      334.24      320.55     32.29 o 
  -7  16   3       59.15       58.11      5.85 o 
  -6  16   3     2433.91     2450.14     37.50 o 
  -5  16   3     1989.50     1928.42     29.84 o 
  -4  16   3      984.06      925.71     16.28 o 
  -3  16   3     1247.52     1223.04     20.05 o 
  -2  16   3     9095.01     8289.83    672.24 o 
  -1  16   3      480.77      499.53      9.58 o 
   0  16   3     4913.51     4905.84     81.43 o 
   1  16   3      531.56      498.37     15.10 o 
   2  16   3      700.35      642.03     15.58 o 
   3  16   3     1269.97     1331.43     19.56 o 
   4  16   3     4676.70     4681.28    107.02 o 
   5  16   3      889.23      871.84     15.68 o 
   6  16   3      275.81      251.53      9.13 o 
   7  16   3      272.49      263.29     10.65 o 
  -9  17   3        9.36       -0.52      8.24 o 
  -8  17   3       25.76       19.07      7.75 o 
  -7  17   3      319.15      322.17     10.02 o 
  -6  17   3      694.82      698.07     14.17 o 
  -5  17   3      420.17      405.97      9.69 o 
  -4  17   3     1598.42     1666.06     26.40 o 
  -3  17   3      674.68      701.62     13.25 o 
  -2  17   3      196.89      203.37     10.05 o 
  -1  17   3     1418.50     1445.78     23.06 o 
   0  17   3     3164.92     3180.49     37.59 o 
   1  17   3     1575.47     1597.26     34.35 o 
   2  17   3     1049.30     1024.66     21.67 o 
   3  17   3      981.15      997.96     18.02 o 
   4  17   3      519.92      512.87     21.76 o 
   5  17   3      292.98      299.78      8.01 o 
   6  17   3      463.57      437.26     20.61 o 
   7  17   3       26.75       26.35      7.51 o 
  -9  18   3       89.28       79.09      9.67 o 
  -8  18   3       46.75       52.25     20.54 o 
  -7  18   3       57.62       60.47      6.26 o 
  -6  18   3       92.93       88.80      5.93 o 
  -5  18   3        0.72        3.02      4.15 o 
  -4  18   3       10.32       11.59      4.00 o 
  -3  18   3       85.95       91.86      5.13 o 
  -2  18   3        0.90        4.24      3.54 o 
  -1  18   3      393.52      378.11     11.48 o 
   0  18   3       57.42       62.56      3.29 o 
   1  18   3        4.30       -0.70      5.12 o 
   2  18   3      530.84      523.49     14.54 o 
   3  18   3       15.85       20.05      5.97 o 
   4  18   3       24.13       16.99      7.62 o 
   5  18   3       33.95       47.30     13.61 o 
   6  18   3       39.38       42.52      5.50 o 
   7  18   3       47.01       46.41      9.17 o 
  -9  19   3      176.35      149.13     17.49 o 
  -8  19   3      131.55      138.10     10.22 o 
  -7  19   3      808.01      819.65     16.63 o 
  -6  19   3      908.39      846.63     16.42 o 
  -5  19   3      134.19      132.77      6.14 o 
  -4  19   3     1359.97     1281.87     21.59 o 
  -3  19   3     1358.23     1300.92     21.64 o 
  -2  19   3       12.26       11.24      4.02 o 
  -1  19   3      320.79      331.53      8.59 o 
   0  19   3      944.73      951.31     14.43 o 
   1  19   3      167.54      186.76      8.98 o 
   2  19   3     1087.38     1103.48     23.49 o 
   3  19   3      670.35      721.57     17.48 o 
   4  19   3      747.19      770.14     22.61 o 
   5  19   3     1107.76     1123.88     42.71 o 
   6  19   3      169.57      181.00     15.18 o 
   7  19   3       12.66        8.65     11.98 o 
  -9  20   3      196.21      195.89     37.98 o 
  -8  20   3      337.11      304.75     13.94 o 
  -7  20   3       75.07       68.68      6.49 o 
  -6  20   3      447.81      456.51     11.23 o 
  -5  20   3      601.08      631.88     15.32 o 
  -4  20   3       35.35       43.57      5.00 o 
  -3  20   3     1891.80     1793.58     28.61 o 
  -2  20   3     2857.03     2807.66     42.38 o 
  -1  20   3     2378.20     2398.77     36.72 o 
   0  20   3       40.91       40.49      4.08 o 
   1  20   3     1892.60     1845.48     35.07 o 
   2  20   3      862.25      820.34     19.42 o 
   3  20   3     2238.75     2289.41     42.07 o 
   4  20   3      492.05      492.10     18.28 o 
   5  20   3      155.15      144.87     11.20 o 
   6  20   3      192.24      201.35     15.93 o 
  -8  21   3      166.94      158.53     10.49 o 
  -7  21   3     1127.00     1171.77     21.54 o 
  -6  21   3      440.08      468.44     15.35 o 
  -5  21   3       20.30       17.81      5.61 o 
  -4  21   3     1910.44     1765.60     28.56 o 
  -3  21   3      842.95      784.37     15.26 o 
  -2  21   3       65.37       66.05      5.26 o 
  -1  21   3     1437.62     1458.92     24.16 o 
   0  21   3     1501.32     1475.05     24.30 o 
   1  21   3        0.71       -5.75      6.04 o 
   2  21   3     1438.38     1429.80     50.03 o 
   3  21   3      707.88      705.96     17.91 o 
   4  21   3       31.45       47.77      9.44 o 
   5  21   3      855.54      869.41     25.74 o 
   6  21   3      679.81      671.82     28.11 o 
  -8  22   3      123.08      120.92      9.79 o 
  -7  22   3       67.68       70.33      9.39 o 
  -6  22   3      205.53      204.16      9.43 o 
  -5  22   3        4.07        0.62      5.53 o 
  -4  22   3      231.49      184.22      8.64 o 
  -3  22   3       10.72       15.27      7.59 o 
  -2  22   3     1078.98     1036.47     18.66 o 
  -1  22   3       82.26       85.45      5.52 o 
   0  22   3      252.51      250.94      7.92 o 
   1  22   3      471.58      440.09     13.92 o 
   2  22   3      228.04      229.16     13.13 o 
   3  22   3       70.55       63.23      7.58 o 
   4  22   3      512.24      528.74     29.36 o 
   5  22   3       64.33       70.17     27.59 o 
   6  22   3        8.87       10.93     12.32 o 
  -8  23   3       17.66       15.72      8.05 o 
  -7  23   3       51.93       62.17      7.95 o 
  -6  23   3       99.46       85.25      6.60 o 
  -5  23   3      323.78      313.25     11.36 o 
  -4  23   3        6.67       13.66      7.74 o 
  -3  23   3      497.61      462.75     11.37 o 
  -2  23   3       15.53        9.93      4.74 o 
  -1  23   3      365.03      380.74     10.15 o 
   0  23   3        3.29       -3.68      4.19 o 
   1  23   3      104.71       96.84     11.81 o 
   2  23   3      191.39      189.02     10.40 o 
   3  23   3      231.16      270.38     14.63 o 
   4  23   3        1.18       -6.78     18.00 o 
   5  23   3       29.86       39.76     10.15 o 
   6  23   3        4.76       19.42     12.77 o 
  -7  24   3      169.47      180.53      8.64 o 
  -6  24   3      121.29      132.41      7.45 o 
  -5  24   3      550.64      485.94     14.24 o 
  -4  24   3      299.12      291.56     15.18 o 
  -3  24   3      377.21      379.42     10.72 o 
  -2  24   3      543.58      529.07     12.34 o 
  -1  24   3       79.61       82.77      5.88 o 
   0  24   3      374.72      379.01     11.75 o 
   1  24   3      954.07      973.56     28.29 o 
   2  24   3      187.76      178.94     10.84 o 
   3  24   3        9.45        2.25      7.42 o 
   4  24   3     1280.02     1316.23     41.34 o 
   5  24   3      300.01      299.19     16.40 o 
  -7  25   3      324.72      326.80     10.93 o 
  -6  25   3      921.26      956.35     31.62 o 
  -5  25   3        0.97       -3.69      6.23 o 
  -4  25   3     1204.91     1190.78     24.79 o 
  -3  25   3      362.97      378.44     10.94 o 
  -2  25   3      572.85      562.30     14.86 o 
  -1  25   3     3694.12     3617.94     54.48 o 
   0  25   3     1594.71     1563.22     26.22 o 
   1  25   3       34.83       26.88      7.92 o 
   2  25   3     1576.22     1617.45     33.57 o 
   3  25   3      287.24      294.97     12.97 o 
   4  25   3       54.37       49.06     10.83 o 
   5  25   3      195.78      202.20     14.06 o 
  -7  26   3        6.32       10.25      6.49 o 
  -6  26   3        6.09        4.70      8.66 o 
  -5  26   3      428.93      453.35     16.03 o 
  -4  26   3        1.18        0.36      6.31 o 
  -3  26   3      318.96      305.55     10.19 o 
  -2  26   3      304.22      327.31     12.09 o 
  -1  26   3      108.06      110.33      6.78 o 
   0  26   3       44.62       38.66      5.19 o 
   1  26   3      975.21      940.25     23.05 o 
   2  26   3      589.85      586.19     17.79 o 
   3  26   3       42.62       44.97      8.67 o 
   4  26   3      313.25      330.81     20.76 o 
  -6  27   3      115.37      129.09     20.73 o 
  -5  27   3        5.52        6.73      6.87 o 
  -4  27   3       41.54       41.41      7.40 o 
  -3  27   3       28.49       29.60      6.12 o 
  -2  27   3       63.31       67.23      7.30 o 
  -1  27   3        3.36        5.00      5.34 o 
   0  27   3       15.49        3.97      4.99 o 
   1  27   3       36.01       42.40      8.68 o 
   2  27   3        1.50       18.02     10.69 o 
   3  27   3        9.69       13.08      8.39 o 
   4  27   3      191.31      207.93     17.51 o 
  -6  28   3        9.42       11.43      8.12 o 
  -5  28   3      293.85      302.85     12.45 o 
  -4  28   3      246.15      250.07     12.25 o 
  -3  28   3        3.81       12.33      6.11 o 
  -2  28   3      210.23      214.61     11.81 o 
  -1  28   3       38.51       43.80      6.38 o 
   0  28   3       51.42       50.75      5.69 o 
   1  28   3      926.24      963.30     30.81 o 
   2  28   3       38.28       35.39     11.59 o 
   3  28   3       99.17      103.03      9.93 o 
  -5  29   3      329.43      326.42     27.98 o 
  -4  29   3      566.29      583.79     16.69 o 
  -3  29   3      465.20      478.62     20.80 o 
  -2  29   3      115.80      119.02      7.91 o 
  -1  29   3      357.99      369.67     11.39 o 
   0  29   3      647.96      653.37     22.28 o 
   1  29   3       19.19       23.64     10.11 o 
   2  29   3      244.34      250.92     17.24 o 
   3  29   3      406.75      422.43     18.54 o 
  -4  30   3      146.78      176.96     11.52 o 
  -3  30   3       45.44       51.94      7.92 o 
  -2  30   3      867.05      864.28     18.28 o 
  -1  30   3       36.68       28.84      6.45 o 
   0  30   3      201.98      180.90      8.17 o 
   1  30   3      416.25      419.18     16.62 o 
   2  30   3      130.74      130.69     18.81 o 
  -3  31   3       17.77       15.85      8.14 o 
  -2  31   3       24.17       16.69     11.01 o 
  -1  31   3       48.12       49.22      7.50 o 
   0  31   3      153.03      157.17      8.04 o 
   1  31   3        8.89       26.25     11.06 o 
 -11   0   4        4.28        8.83     13.86 o 
 -10   0   4      454.89      455.43     17.36 o 
  -9   0   4      406.60      372.44     12.90 o 
  -8   0   4       11.78       16.15      5.38 o 
  -7   0   4     1593.39     1592.47     24.85 o 
  -6   0   4     2366.15     2208.43     32.74 o 
  -5   0   4     1934.71     2362.10     30.80 o 
  -4   0   4     5560.66     5894.32     94.62 o 
  -3   0   4     2413.95     2428.91     34.46 o 
  -2   0   4     2335.08     2425.60     69.62 o 
  -1   0   4    24046.99    23682.75    641.20 o 
   0   0   4     3174.97     3251.04     90.93 o 
   1   0   4     3222.44     3160.51     89.24 o 
   2   0   4    10698.11    10654.80    291.75 o 
   3   0   4      501.38      455.88     12.38 o 
   4   0   4     1661.37     1625.91     51.09 o 
   5   0   4     2704.80     2589.05     78.42 o 
   6   0   4      679.84      576.54     26.36 o 
   7   0   4      848.88      826.79     35.83 o 
   8   0   4      926.60      948.60     40.52 o 
 -11   1   4     1078.48     1075.03     29.01 o 
 -10   1   4        3.72        8.25      6.23 o 
  -9   1   4      463.84      495.67     13.81 o 
  -8   1   4       31.59       57.31      4.80 o 
  -7   1   4       22.36        5.96      2.27 o 
  -6   1   4      542.76      564.30      7.07 o 
  -5   1   4      534.75      466.64      5.89 o 
  -4   1   4      487.98      612.12      7.22 o 
  -3   1   4      961.77      937.87     10.81 o 
  -2   1   4     4542.48     4711.75     65.15 o 
  -1   1   4      931.87     1034.60     17.74 o 
   0   1   4     5721.01     5638.10    109.73 o 
   1   1   4     5606.89     5489.12    107.36 o 
   2   1   4      144.72      181.58      5.85 o 
   3   1   4     1000.70      960.84     18.12 o 
   4   1   4      137.16      142.77      6.43 o 
   5   1   4      608.61      591.11     14.19 o 
   6   1   4      281.18      287.88     14.00 o 
   7   1   4     1134.80     1121.24     30.48 o 
   8   1   4      164.87      146.43     13.89 o 
 -11   2   4        4.08        5.87      7.17 o 
 -10   2   4       54.54       64.56      7.16 o 
  -9   2   4       54.04       51.09      6.17 o 
  -8   2   4        0.40       -2.58      3.19 o 
  -7   2   4      109.25      100.05      4.04 o 
  -6   2   4        8.55       13.49      1.83 o 
  -5   2   4       77.68       72.65      2.73 o 
  -4   2   4      415.65      524.57      6.51 o 
  -3   2   4       86.66       81.31      3.08 o 
  -2   2   4       19.17       36.97      1.74 o 
  -1   2   4      813.62      896.07     15.70 o 
   0   2   4     1789.79     1772.53     45.37 o 
   1   2   4     1287.93     1274.49     27.54 o 
   2   2   4      318.11      396.78      8.94 o 
   3   2   4       13.50       15.48      3.52 o 
   4   2   4        6.27        6.01      4.12 o 
   5   2   4       64.06       52.42      7.91 o 
   6   2   4      241.11      237.58     16.88 o 
   7   2   4       65.00       75.86     11.76 o 
   8   2   4       79.07       77.32      9.34 o 
 -11   3   4      149.22      158.06     12.70 o 
 -10   3   4       12.17       26.39      7.31 o 
  -9   3   4       91.67       90.23      6.39 o 
  -8   3   4     1839.92     1741.33     22.55 o 
  -7   3   4      308.98      316.94      8.46 o 
  -6   3   4      313.78      314.82      5.55 o 
  -5   3   4      663.92      664.63      7.21 o 
  -4   3   4        4.19        4.21      1.21 o 
  -3   3   4       32.86       32.01      1.34 o 
  -2   3   4      700.38      728.71      9.30 o 
  -1   3   4     1467.93     1530.87     22.11 o 
   0   3   4     1204.76     1214.54     18.02 o 
   1   3   4     1078.82      999.21     12.45 o 
   2   3   4     1241.20     1211.80     18.38 o 
   3   3   4      220.89      202.02      8.78 o 
   4   3   4     3099.37     3041.04     51.20 o 
   5   3   4        2.38        6.15      4.90 o 
   6   3   4      406.60      414.29     12.75 o 
   7   3   4      285.53      298.90     12.23 o 
   8   3   4       10.98       -3.75      8.00 o 
 -11   4   4       21.80       31.10      8.64 o 
 -10   4   4      163.76      156.71      8.38 o 
  -9   4   4       41.48       36.79      5.64 o 
  -8   4   4        8.03        7.87      3.75 o 
  -7   4   4     3466.53     3323.20     39.64 o 
  -6   4   4     2560.47     2644.16     34.91 o 
  -5   4   4      786.07      860.95     16.25 o 
  -4   4   4     3829.68     3828.16     34.19 o 
  -3   4   4       40.32       68.77      2.01 o 
  -2   4   4      793.89      788.80     11.08 o 
  -1   4   4     1337.67     1209.43     15.95 o 
   0   4   4     3124.39     3162.93     44.39 o 
   1   4   4     1091.15     1093.95     26.42 o 
   2   4   4     6957.57     6908.05     93.94 o 
   3   4   4      821.58      762.68     29.12 o 
   4   4   4      815.88      806.88     16.70 o 
   5   4   4     1235.25     1214.24     23.77 o 
   6   4   4      292.54      267.72     10.84 o 
   7   4   4       62.20       69.21      8.04 o 
   8   4   4      328.35      334.42     17.71 o 
 -11   5   4        6.77       12.25      9.92 o 
 -10   5   4       74.04       68.00      8.03 o 
  -9   5   4      138.69      144.05      8.22 o 
  -8   5   4     1419.74     1396.82     22.54 o 
  -7   5   4        2.25        8.81      3.28 o 
  -6   5   4     2382.34     2444.23     32.55 o 
  -5   5   4     4010.30     4159.36     44.67 o 
  -4   5   4      407.48      459.08      7.69 o 
  -3   5   4     2550.88     2417.64     28.27 o 
  -2   5   4     5282.62     5185.47     59.00 o 
  -1   5   4     1375.15     1529.51     16.93 o 
   0   5   4     1041.29     1059.47     14.46 o 
   1   5   4      336.65      280.03      4.76 o 
   2   5   4      248.97      235.43      5.96 o 
   3   5   4     3404.45     3267.20    122.26 o 
   4   5   4     4310.60     4150.49     68.60 o 
   5   5   4      202.00      204.10      8.63 o 
   6   5   4      735.41      732.33     17.44 o 
   7   5   4      447.53      425.22     14.55 o 
   8   5   4        2.49        4.59      8.37 o 
 -11   6   4       10.36       26.66     10.50 o 
 -10   6   4       12.12       17.09     10.11 o 
  -9   6   4       81.68       78.49      8.77 o 
  -8   6   4       38.33       46.39      4.77 o 
  -7   6   4       47.98       65.19      4.33 o 
  -6   6   4      535.34      572.11      8.25 o 
  -5   6   4      210.05      240.93      5.08 o 
  -4   6   4     2605.07     2701.85     27.49 o 
  -3   6   4     1866.08     1823.81     33.80 o 
  -2   6   4       31.35       54.13      2.03 o 
  -1   6   4      397.83      471.19      6.64 o 
   0   6   4     3145.72     3397.77     39.04 o 
   1   6   4        2.76        2.09      1.99 o 
   2   6   4     1040.78     1003.74     14.20 o 
   3   6   4     1017.22      960.65     27.54 o 
   4   6   4      400.56      404.98     18.15 o 
   5   6   4     3191.13     3002.58     51.50 o 
   6   6   4      791.74      754.01     17.87 o 
   7   6   4       94.42      101.05      8.83 o 
   8   6   4        6.00       11.20     12.23 o 
 -11   7   4      209.40      228.75     14.51 o 
 -10   7   4        0.34       -1.34      8.63 o 
  -9   7   4        3.35        5.28      5.71 o 
  -8   7   4      398.96      391.13     11.24 o 
  -7   7   4      184.54      197.53      7.68 o 
  -6   7   4     1044.79     1068.05     14.22 o 
  -5   7   4      219.72      235.13      5.41 o 
  -4   7   4      370.95      408.05      5.55 o 
  -3   7   4      388.37      508.06      9.06 o 
  -2   7   4     7391.96     7917.20     89.42 o 
  -1   7   4      118.96      142.99      5.71 o 
   0   7   4     1053.45     1109.10     15.05 o 
   1   7   4      857.39      901.88     14.78 o 
   2   7   4        2.11       -1.83      1.83 o 
   3   7   4      369.40      363.01      7.94 o 
   4   7   4      273.45      250.05      7.03 o 
   5   7   4       11.16       18.28      5.38 o 
   6   7   4       19.55       19.48      6.44 o 
   7   7   4        0.91        4.43      8.35 o 
   8   7   4        0.13       -9.67      9.67 o 
 -11   8   4       66.39       77.66     11.51 o 
 -10   8   4     1177.33     1210.36     43.40 o 
  -9   8   4      315.89      346.34     11.43 o 
  -8   8   4      221.33      248.06      9.33 o 
  -7   8   4       20.96       29.19      4.54 o 
  -6   8   4      444.29      432.31      9.68 o 
  -5   8   4      507.59      493.95      7.63 o 
  -4   8   4     4113.79     4072.84     46.99 o 
  -3   8   4     2940.49     2857.39     47.65 o 
  -2   8   4       22.40       39.32      1.84 o 
  -1   8   4     7929.62     7984.66     77.87 o 
   0   8   4     2459.69     2546.90     27.48 o 
   1   8   4     2051.65     2128.79     27.81 o 
   2   8   4      614.13      503.91     26.42 o 
   3   8   4      415.00      400.59      8.48 o 
   4   8   4      191.16      213.61      6.80 o 
   5   8   4     1451.58     1428.12     27.10 o 
   6   8   4      269.75      283.23     19.06 o 
   7   8   4      154.82      150.19     11.26 o 
   8   8   4      204.73      190.49     13.51 o 
 -11   9   4       16.84       13.54     10.16 o 
 -10   9   4      193.35      176.77      9.04 o 
  -9   9   4      210.26      208.82     12.75 o 
  -8   9   4      718.92      705.00     15.90 o 
  -7   9   4      161.22      158.37      6.84 o 
  -6   9   4     2074.67     2135.42     28.77 o 
  -5   9   4      890.42      853.78     13.99 o 
  -4   9   4     2053.66     2115.89     31.30 o 
  -3   9   4     4605.45     4780.20     78.04 o 
  -2   9   4     6126.06     6162.29     76.75 o 
  -1   9   4      374.21      366.11      6.13 o 
   0   9   4     5681.99     5718.39     65.21 o 
   1   9   4     3457.58     3300.66     41.84 o 
   2   9   4       63.40       62.48      3.23 o 
   3   9   4     3881.15     4056.18     57.60 o 
   4   9   4     1353.51     1408.38     22.30 o 
   5   9   4       78.14       69.60      5.90 o 
   6   9   4      118.45      116.36      9.32 o 
   7   9   4      695.58      709.15     21.62 o 
   8   9   4       85.74       85.94     11.38 o 
 -11  10   4      275.83      310.93     25.71 o 
 -10  10   4      216.16      252.52     10.67 o 
  -9  10   4      498.22      517.37     13.83 o 
  -8  10   4       95.07       84.67      6.60 o 
  -7  10   4      124.64      127.30      5.87 o 
  -6  10   4     1237.78     1287.28     18.56 o 
  -5  10   4     1217.62     1187.94     16.78 o 
  -4  10   4      817.92      841.60     14.10 o 
  -3  10   4     3206.29     3427.00     56.85 o 
  -2  10   4      449.83      444.02      7.37 o 
  -1  10   4     2547.21     2529.99     27.34 o 
   0  10   4      864.17      803.37      9.68 o 
   1  10   4       62.71       59.75      2.36 o 
   2  10   4     1605.10     1601.41     21.50 o 
   3  10   4       97.36       93.44      4.67 o 
   4  10   4      833.57      737.77     28.84 o 
   5  10   4      476.23      488.85     12.02 o 
   6  10   4      283.96      270.20     12.43 o 
   7  10   4        0.24        1.15      8.27 o 
   8  10   4      310.97      354.48     23.41 o 
 -11  11   4       58.64       62.43     10.84 o 
 -10  11   4       14.02       14.28      6.97 o 
  -9  11   4      293.46      310.06     11.21 o 
  -8  11   4        0.20        3.62      5.13 o 
  -7  11   4       20.26       25.26      3.84 o 
  -6  11   4      774.92      770.19     12.35 o 
  -5  11   4       43.57       46.63      4.00 o 
  -4  11   4      200.07      211.32      5.98 o 
  -3  11   4       14.32        5.63      3.09 o 
  -2  11   4      839.82      897.93     41.80 o 
  -1  11   4      221.61      204.64      3.67 o 
   0  11   4      830.82      745.48      8.45 o 
   1  11   4        4.29        7.13      1.71 o 
   2  11   4       13.57       20.58      3.76 o 
   3  11   4      206.74      177.49      6.35 o 
   4  11   4       85.81       75.82      7.34 o 
   5  11   4       24.83       25.61      4.98 o 
   6  11   4        9.89       17.72      7.36 o 
   7  11   4       17.35       36.31      8.97 o 
   8  11   4        0.84        1.16     13.97 o 
 -10  12   4       38.92       41.26      7.99 o 
  -9  12   4       39.96       25.17      6.57 o 
  -8  12   4        0.08       -3.07      5.17 o 
  -7  12   4      146.60      142.01      5.38 o 
  -6  12   4      990.27      976.57     20.18 o 
  -5  12   4     1668.84     1648.35     25.71 o 
  -4  12   4     2034.51     2046.28     30.61 o 
  -3  12   4      127.73      101.77      5.07 o 
  -2  12   4       12.50       14.17      2.61 o 
  -1  12   4       30.89       31.06      2.71 o 
   0  12   4       41.63       60.98      3.28 o 
   1  12   4      345.12      340.75      7.22 o 
   2  12   4      644.68      681.92      9.37 o 
   3  12   4      214.49      184.34      8.65 o 
   4  12   4      304.15      314.21     10.64 o 
   5  12   4      762.69      722.83     17.97 o 
   6  12   4      545.53      550.15     17.42 o 
   7  12   4       34.90       34.53      8.93 o 
 -10  13   4       81.12       83.49     10.17 o 
  -9  13   4      167.68      179.43      8.76 o 
  -8  13   4      701.83      680.54     15.37 o 
  -7  13   4      135.51      143.69      8.20 o 
  -6  13   4      815.49      784.98     14.83 o 
  -5  13   4     3516.94     3461.30     50.46 o 
  -4  13   4      359.87      373.09      8.39 o 
  -3  13   4     3018.58     3109.82     52.29 o 
  -1  13   4      226.32      206.57     10.81 o 
   0  13   4     1537.66     1503.31     18.13 o 
   1  13   4     2642.37     2645.17     44.94 o 
   2  13   4       17.17       22.39      4.15 o 
   3  13   4     1948.96     1881.82     43.70 o 
   4  13   4     2672.97     2723.77     81.68 o 
   5  13   4       56.81       42.62      5.47 o 
   6  13   4     1286.54     1319.64     30.77 o 
   7  13   4      155.48      162.75     11.11 o 
 -10  14   4      240.44      294.01     14.85 o 
  -9  14   4       24.43       34.12     15.52 o 
  -8  14   4      137.82      135.56     17.93 o 
  -7  14   4     1804.64     1876.93     30.12 o 
  -6  14   4     2183.26     2131.18     32.97 o 
  -5  14   4       33.33       38.54      4.14 o 
  -4  14   4     1657.10     1558.27     24.63 o 
  -3  14   4       41.96       33.42      4.18 o 
  -1  14   4     2486.83     2463.77     31.88 o 
   0  14   4      811.72      789.36     14.07 o 
   1  14   4      538.45      551.60     12.09 o 
   2  14   4     2429.66     2432.19     36.24 o 
   3  14   4     2490.58     2469.73     31.87 o 
   4  14   4        7.85        6.44      4.22 o 
   5  14   4     1010.08     1008.86     18.90 o 
   6  14   4      456.18      483.27     12.57 o 
   7  14   4      282.27      283.32     13.71 o 
 -10  15   4       74.19       56.67     10.15 o 
  -9  15   4        9.44       14.42     10.99 o 
  -8  15   4      387.03      386.93     15.11 o 
  -7  15   4       91.74       95.62      6.37 o 
  -6  15   4      106.59      103.01      5.82 o 
  -5  15   4       97.37      104.33      5.27 o 
  -4  15   4      508.37      485.29     14.49 o 
  -3  15   4      447.62      473.85     12.07 o 
  -2  15   4      423.72      437.18     18.02 o 
  -1  15   4      613.87      625.04      9.78 o 
   0  15   4      136.83      139.27      3.85 o 
   1  15   4     1867.83     1771.88     31.16 o 
   2  15   4       14.91        9.22      3.58 o 
   3  15   4      872.15      820.79     21.34 o 
   4  15   4      492.71      488.72     22.30 o 
   5  15   4       56.71       57.05      5.20 o 
   6  15   4       59.81       65.99      6.38 o 
   7  15   4      293.75      312.08     16.94 o 
 -10  16   4      107.69      109.45     11.19 o 
  -9  16   4        8.47        4.67      8.31 o 
  -8  16   4        3.36        1.70      7.32 o 
  -7  16   4       29.89       39.62      6.30 o 
  -6  16   4      105.60      105.91      5.99 o 
  -5  16   4       27.35       31.47      4.28 o 
  -4  16   4       43.49       53.42      4.72 o 
  -3  16   4      530.73      603.70     12.00 o 
  -2  16   4       60.28       76.30      5.09 o 
  -1  16   4      250.92      269.11      6.54 o 
   0  16   4     4476.42     4565.18     57.53 o 
   1  16   4        2.00       -0.85      5.40 o 
   2  16   4      128.47      132.26      7.80 o 
   3  16   4        3.23        6.92      5.33 o 
   4  16   4      328.30      325.10     11.99 o 
   5  16   4       67.25       78.93      5.27 o 
   6  16   4      295.66      318.26     10.33 o 
   7  16   4      212.39      208.00     11.25 o 
 -10  17   4        0.87      -13.43     13.43 o 
  -9  17   4        3.79       12.75      8.39 o 
  -8  17   4     1080.10     1080.37     27.74 o 
  -7  17   4       74.20       65.84      6.09 o 
  -6  17   4      580.97      580.30     12.51 o 
  -5  17   4      830.66      814.44     17.79 o 
  -4  17   4      125.67      119.42      6.07 o 
  -3  17   4      814.93      780.66     14.52 o 
  -2  17   4     2467.25     2383.35     45.10 o 
  -1  17   4      173.95      177.48      6.90 o 
   0  17   4     2249.31     2366.18     30.78 o 
   1  17   4     1795.14     1780.60     40.29 o 
   2  17   4       10.75       -2.14      6.59 o 
   3  17   4      253.35      282.15     21.34 o 
   4  17   4      191.84      205.43      8.69 o 
   5  17   4       14.63       -0.58      6.40 o 
   6  17   4       99.11      103.76      6.48 o 
   7  17   4      382.42      390.20     23.86 o 
  -9  18   4        8.08       10.95      8.45 o 
  -8  18   4      231.91      261.22     12.77 o 
  -7  18   4      465.04      457.72     12.59 o 
  -6  18   4      472.79      477.39     11.29 o 
  -5  18   4       42.54       41.86      5.70 o 
  -4  18   4     1157.28     1202.26     20.52 o 
  -3  18   4      107.74      138.13      6.10 o 
  -2  18   4       87.76      101.42      5.34 o 
  -1  18   4     5442.77     5401.26    125.03 o 
   0  18   4      781.22      774.08     13.77 o 
   1  18   4      189.17      177.65     10.29 o 
   2  18   4     2867.36     2805.62     50.51 o 
   3  18   4      460.05      469.62     17.06 o 
   4  18   4       79.35       82.89      9.44 o 
   5  18   4      567.17      566.72     15.17 o 
   6  18   4       25.13       22.15      9.87 o 
  -9  19   4      103.75       95.05      9.98 o 
  -8  19   4       69.54       72.29     14.85 o 
  -7  19   4       18.95       12.19      5.64 o 
  -6  19   4       91.60      109.21      6.38 o 
  -5  19   4      420.64      416.61     12.21 o 
  -4  19   4       85.92       75.04      6.07 o 
  -3  19   4      858.49      779.42     14.80 o 
  -2  19   4      813.63      861.26     15.94 o 
  -1  19   4       10.94       11.41      4.00 o 
   0  19   4     1211.46     1175.48     15.59 o 
   1  19   4     1907.64     1839.57     35.10 o 
   2  19   4        4.26        7.85      6.45 o 
   3  19   4       14.00       21.09      7.59 o 
   4  19   4      337.73      344.46     15.42 o 
   5  19   4      234.76      206.68     12.82 o 
   6  19   4      897.11      944.18     34.02 o 
  -9  20   4       23.56       19.86      8.71 o 
  -8  20   4        1.72       -2.06      7.64 o 
  -7  20   4       19.69       19.22      5.75 o 
  -6  20   4       13.31        7.26      4.90 o 
  -5  20   4      293.22      269.23     14.47 o 
  -4  20   4       27.52       46.34      6.21 o 
  -3  20   4       23.86       29.80      8.04 o 
  -2  20   4        1.90        1.34      4.21 o 
  -1  20   4       15.00       20.68      6.52 o 
   0  20   4      114.48      111.59      4.43 o 
   1  20   4       45.09       48.04      7.25 o 
   2  20   4       15.31       18.19      6.75 o 
   3  20   4        5.84        2.61     11.36 o 
   4  20   4      197.37      203.25     12.09 o 
   5  20   4      139.54      177.42     12.37 o 
   6  20   4      104.79      105.43     13.97 o 
  -9  21   4      207.16      211.01     18.91 o 
  -8  21   4      374.22      345.52     14.61 o 
  -7  21   4       16.74       16.70      5.90 o 
  -6  21   4       72.43       67.30      6.02 o 
  -5  21   4      381.69      381.01     11.97 o 
  -4  21   4       68.31       68.80      5.81 o 
  -3  21   4      411.78      366.28      9.92 o 
  -2  21   4      297.14      293.95     12.76 o 
  -1  21   4      121.03      119.97      6.06 o 
   0  21   4      232.86      245.56      7.33 o 
   1  21   4      789.07      773.47     19.03 o 
   2  21   4      209.67      215.27     10.62 o 
   3  21   4      321.02      344.30     15.79 o 
   4  21   4      225.38      206.44     12.60 o 
   5  21   4      246.39      225.33     13.69 o 
   6  21   4       72.80       91.86     13.67 o 
  -8  22   4       27.89       15.38      9.28 o 
  -7  22   4     1071.25     1086.69     20.76 o 
  -6  22   4      648.13      624.33     16.29 o 
  -5  22   4        6.66        8.88      5.73 o 
  -4  22   4     1448.64     1321.58     22.86 o 
  -3  22   4     1268.12     1215.55     21.38 o 
  -2  22   4       68.51       60.16      5.58 o 
  -1  22   4     1920.18     1928.48     30.92 o 
   0  22   4      575.49      571.48     12.53 o 
   1  22   4      171.62      166.46      9.82 o 
   2  22   4     1594.20     1502.61     40.11 o 
   3  22   4      873.15      832.69     24.40 o 
   4  22   4       38.95       61.80     10.01 o 
   5  22   4     1123.80     1177.11     32.04 o 
  -8  23   4      114.80      115.41     10.20 o 
  -7  23   4       27.81       32.45      6.55 o 
  -6  23   4      679.12      624.87     25.03 o 
  -5  23   4     1027.07     1036.36     22.31 o 
  -4  23   4       29.96       25.57      5.51 o 
  -3  23   4      310.02      306.46      9.55 o 
  -2  23   4      339.55      322.93      9.68 o 
  -1  23   4       18.11       15.04      4.79 o 
   0  23   4      326.08      313.23     15.07 o 
   1  23   4     1098.46     1107.51     24.97 o 
   2  23   4       49.99       53.81     14.30 o 
   3  23   4      765.01      758.60     51.97 o 
   4  23   4      707.16      727.07     41.63 o 
   5  23   4       12.51       24.26     13.73 o 
  -8  24   4      129.94      156.42     17.52 o 
  -7  24   4      116.79      128.15      8.03 o 
  -6  24   4       42.38       55.34      7.47 o 
  -5  24   4      105.30      103.89      7.92 o 
  -4  24   4       40.89       41.97      6.70 o 
  -3  24   4      380.51      369.63     10.51 o 
  -2  24   4      381.81      367.97     10.71 o 
  -1  24   4      298.80      278.27      9.04 o 
   0  24   4        7.95        6.20      3.73 o 
   1  24   4       64.00       57.42     11.55 o 
   2  24   4       36.63       63.15      8.96 o 
   3  24   4      225.76      222.51     19.57 o 
   4  24   4      301.20      285.48     15.96 o 
   5  24   4      209.05      213.59     17.13 o 
  -7  25   4        2.50       11.65      6.59 o 
  -6  25   4       22.44       31.00      7.27 o 
  -5  25   4       10.20        3.12     11.96 o 
  -4  25   4       54.73       56.02      7.13 o 
  -3  25   4        0.28        3.52      5.39 o 
  -2  25   4     1253.09     1251.80     30.42 o 
  -1  25   4      149.51      149.53      7.33 o 
   0  25   4        1.57       -6.15      7.02 o 
   1  25   4        2.26       -7.11      7.42 o 
   2  25   4        3.64        5.58     10.62 o 
   3  25   4       74.75       61.80      8.82 o 
   4  25   4      106.59      108.33     12.10 o 
  -7  26   4      313.74      346.82     11.83 o 
  -6  26   4      124.76      120.98      9.24 o 
  -5  26   4        7.53       12.41      6.85 o 
  -4  26   4      722.01      713.01     17.61 o 
  -3  26   4      732.73      713.92     15.55 o 
  -2  26   4      520.94      520.93     12.97 o 
  -1  26   4      346.84      344.75     10.34 o 
   0  26   4      120.51      111.76     10.10 o 
   1  26   4      164.19      181.15     11.30 o 
   2  26   4      665.93      645.15     24.21 o 
   3  26   4       95.95      117.04     10.15 o 
   4  26   4       69.89       56.75     13.91 o 
  -6  27   4      380.58      382.13     13.87 o 
  -5  27   4      300.71      263.10     11.76 o 
  -4  27   4        7.82        8.94      7.32 o 
  -3  27   4      557.60      530.77     17.63 o 
  -2  27   4      753.15      729.73     15.77 o 
  -1  27   4      620.45      618.59     14.10 o 
   0  27   4      811.33      808.92     43.65 o 
   1  27   4      284.38      299.58     25.19 o 
   2  27   4        8.54        3.28     11.10 o 
   3  27   4      426.87      433.99     25.91 o 
  -6  28   4       92.35      104.28     17.25 o 
  -5  28   4       39.48       49.91      8.05 o 
  -4  28   4      328.41      358.87     13.17 o 
  -3  28   4      250.86      247.98      9.91 o 
  -2  28   4       33.46       48.76      6.60 o 
  -1  28   4      352.00      343.22     10.65 o 
   0  28   4      287.54      256.02     12.95 o 
   1  28   4        7.11       12.33      8.97 o 
   2  28   4      480.04      481.76     34.85 o 
   3  28   4      267.28      276.82     18.88 o 
  -5  29   4       69.31       63.84      9.61 o 
  -4  29   4       18.01        8.97      7.40 o 
  -3  29   4        3.07        6.23      6.29 o 
  -2  29   4       24.76       21.24      6.32 o 
  -1  29   4      181.36      174.74     11.66 o 
   0  29   4       14.86       16.07      8.94 o 
   1  29   4        7.71       12.68      9.20 o 
   2  29   4        2.53       -0.17      9.79 o 
  -4  30   4      332.06      338.59     21.17 o 
  -3  30   4      250.15      266.99     12.28 o 
  -2  30   4        7.04       11.39      6.41 o 
  -1  30   4      153.62      137.81      7.65 o 
   0  30   4      265.60      266.95     16.07 o 
   1  30   4       34.34       44.42     11.47 o 
  -2  31   4      268.91      279.16     32.45 o 
  -1  31   4        1.17        2.75      6.53 o 
   0  31   4      381.94      349.87     23.97 o 
 -11   1   5       48.97       54.14     13.00 o 
 -10   1   5      165.13      183.84      8.63 o 
  -9   1   5      507.17      458.10     12.39 o 
  -8   1   5      101.50      107.24      4.30 o 
  -7   1   5     2033.35     1907.30     21.96 o 
  -6   1   5      183.62      189.53      4.28 o 
  -5   1   5     3244.28     3440.12     34.67 o 
  -4   1   5     4351.15     4387.09     46.54 o 
  -3   1   5     3434.17     3443.46     36.60 o 
  -2   1   5      124.63       88.87      2.80 o 
  -1   1   5     2760.92     2784.57     40.02 o 
   0   1   5     1450.75     1422.17     33.50 o 
   1   1   5     2485.39     2651.20     43.93 o 
   2   1   5      813.50      749.62     14.76 o 
   3   1   5      535.70      538.91     12.17 o 
   4   1   5      549.18      548.10     15.87 o 
   5   1   5      427.79      410.91     15.44 o 
   6   1   5      694.01      680.12     21.85 o 
   7   1   5       34.91       50.40     10.84 o 
   8   1   5       22.75       17.67     11.60 o 
 -11   2   5      995.43      962.80     26.40 o 
 -10   2   5        0.34        3.76      6.73 o 
  -9   2   5      905.17      920.27     19.93 o 
  -8   2   5      516.79      547.31      9.61 o 
  -7   2   5       19.17       11.74      2.53 o 
  -6   2   5     2396.81     2399.87     26.83 o 
  -5   2   5     6279.60     6406.57     67.55 o 
  -4   2   5       97.66      124.82      3.76 o 
  -3   2   5     9069.24     8868.59     86.38 o 
  -2   2   5     9666.13     9583.05    117.76 o 
  -1   2   5      909.70      946.60     14.55 o 
   0   2   5     3233.70     3165.12     73.65 o 
   1   2   5     8858.71     8973.09    142.90 o 
   2   2   5       17.47       16.20      3.56 o 
   3   2   5     2130.55     2111.71     36.52 o 
   4   2   5     1896.12     1887.85     33.60 o 
   5   2   5       16.79       18.70      6.28 o 
   6   2   5     1194.92     1223.02     36.66 o 
   7   2   5      668.69      630.66     20.91 o 
   8   2   5        0.34       13.67      8.80 o 
 -11   3   5       14.14        5.79      7.90 o 
 -10   3   5      490.82      477.54     14.24 o 
  -9   3   5      258.78      237.26      8.05 o 
  -8   3   5      989.75      953.35     16.67 o 
  -7   3   5      418.34      472.14      8.43 o 
  -6   3   5      701.56      725.01      9.77 o 
  -5   3   5      475.84      456.84      5.80 o 
  -4   3   5     6216.80     6140.00     57.11 o 
  -3   3   5     4250.21     4375.51     43.34 o 
  -2   3   5      262.79      197.04      6.65 o 
  -1   3   5     1474.21     1284.45     19.17 o 
   0   3   5      451.68      421.41      6.84 o 
   1   3   5       23.15       30.85      2.06 o 
   2   3   5     4508.05     4406.95     71.79 o 
   3   3   5     3208.58     3183.28     62.96 o 
   4   3   5      130.65      131.10      6.75 o 
   5   3   5      437.40      438.32     12.64 o 
   6   3   5      160.27      154.63      9.17 o 
   7   3   5       46.99       69.59     16.46 o 
   8   3   5      666.44      681.49     36.95 o 
 -11   4   5       52.16       56.87      8.74 o 
 -10   4   5       51.94       44.57      7.35 o 
  -9   4   5      312.01      317.68      9.28 o 
  -8   4   5      965.98      908.26     18.17 o 
  -7   4   5       81.44       85.25      4.02 o 
  -6   4   5       70.47       79.39      4.01 o 
  -5   4   5     1253.82     1339.85     13.72 o 
  -4   4   5      722.51      772.43      8.40 o 
  -3   4   5     3273.62     3667.78     39.14 o 
  -2   4   5       68.99       73.46      2.45 o 
  -1   4   5      840.72      880.42     12.27 o 
   0   4   5     1888.29     1967.25     23.23 o 
   1   4   5     2628.08     2625.35     40.36 o 
   2   4   5        1.29       -0.09      2.26 o 
   3   4   5      234.19      235.95      8.12 o 
   4   4   5        9.01       12.38      4.83 o 
   5   4   5      363.37      360.42     24.98 o 
   6   4   5       15.74       14.66      6.78 o 
   7   4   5        4.41        8.56      7.79 o 
 -11   5   5        2.75        1.15      7.86 o 
 -10   5   5       53.72       65.23      9.00 o 
  -9   5   5      222.14      218.48      7.76 o 
  -8   5   5      361.07      348.80      8.82 o 
  -7   5   5      210.44      199.97      6.60 o 
  -6   5   5      438.57      440.77      6.63 o 
  -5   5   5       45.06       52.14      2.22 o 
  -4   5   5      971.96      961.27     10.09 o 
  -3   5   5     3349.30     3431.76     39.77 o 
  -2   5   5     5598.22     6070.91     75.67 o 
  -1   5   5       81.67       63.01      3.82 o 
   0   5   5       34.25       26.24      2.14 o 
   1   5   5        8.81        3.28      2.90 o 
   2   5   5      216.82      186.84     12.59 o 
   3   5   5      146.28      153.34     10.99 o 
   4   5   5      261.12      273.37     10.13 o 
   5   5   5       78.35       88.45      7.13 o 
   6   5   5       47.19       26.33      6.95 o 
   7   5   5        1.03       -7.44      7.44 o 
 -11   6   5       73.91       89.76      9.25 o 
 -10   6   5        1.85       -0.17      6.65 o 
  -9   6   5      454.34      477.17     11.18 o 
  -8   6   5     1461.50     1477.17     23.68 o 
  -7   6   5       10.15       14.18      3.63 o 
  -6   6   5     3457.97     3465.70     40.88 o 
  -5   6   5     1214.58     1213.14     14.94 o 
  -4   6   5      334.75      356.15      4.70 o 
  -3   6   5     1731.86     1621.26     19.65 o 
  -2   6   5     4285.95     4283.40     49.19 o 
  -1   6   5     6665.05     7158.36     75.09 o 
   0   6   5     3568.08     3383.27     47.84 o 
   1   6   5     2981.17     3005.22     38.39 o 
   2   6   5      121.18      133.39      5.72 o 
   3   6   5     1680.39     1638.94     52.07 o 
   4   6   5     1528.76     1504.85     27.82 o 
   5   6   5      236.27      237.43      9.72 o 
   6   6   5     1386.10     1416.56     28.28 o 
   7   6   5      344.34      319.87     15.46 o 
 -11   7   5      372.54      410.56     14.51 o 
 -10   7   5     1057.28     1093.42     19.59 o 
  -9   7   5       84.08       82.71      5.89 o 
  -8   7   5       77.17      100.58      5.54 o 
  -7   7   5     5326.84     5352.08     68.01 o 
  -6   7   5     1563.43     1593.96     20.04 o 
  -5   7   5      613.21      599.50      8.71 o 
  -4   7   5     2954.86     2890.64     42.12 o 
  -3   7   5      816.41      837.53     11.01 o 
  -2   7   5     1192.12     1185.58     12.81 o 
  -1   7   5    23798.96    23911.04    293.51 o 
   0   7   5     1797.64     1816.04     21.86 o 
   1   7   5      444.65      396.14      7.17 o 
   2   7   5     3432.93     3379.38     48.29 o 
   3   7   5     1552.25     1462.35     22.62 o 
   4   7   5      246.35      251.40      9.26 o 
   5   7   5     1604.20     1579.87     29.98 o 
   6   7   5       16.84       18.85      6.91 o 
   7   7   5       21.54       24.92      9.49 o 
 -11   8   5      116.11      124.99     11.92 o 
 -10   8   5        2.98       -0.62      6.34 o 
  -9   8   5      185.64      203.22      9.00 o 
  -8   8   5     1127.11     1168.57     22.69 o 
  -7   8   5      333.88      330.10      6.88 o 
  -6   8   5     3130.50     3156.59     37.45 o 
  -5   8   5     3212.89     3194.02     37.53 o 
  -4   8   5      114.29      108.50      3.81 o 
  -3   8   5      194.97      149.93      3.86 o 
  -2   8   5     1818.27     1758.14     18.29 o 
  -1   8   5      199.37      199.77      3.95 o 
   0   8   5     1087.02      990.30     13.98 o 
   1   8   5     3614.59     3645.21     51.78 o 
   2   8   5       31.23       32.07      3.30 o 
   3   8   5      544.21      532.19     15.43 o 
   4   8   5     1184.90     1143.95     18.79 o 
   5   8   5       37.58       31.57      6.09 o 
   6   8   5      134.99      158.14     18.91 o 
   7   8   5       64.22       91.35     10.72 o 
 -11   9   5        3.15       29.87     10.03 o 
 -10   9   5       58.42       70.09      7.40 o 
  -9   9   5       57.08       64.89      7.32 o 
  -8   9   5       40.40       52.31      9.48 o 
  -7   9   5      942.44      910.05     14.39 o 
  -6   9   5       20.12       25.16      2.79 o 
  -5   9   5      402.22      384.52      7.45 o 
  -4   9   5      134.58      177.06      4.80 o 
  -3   9   5       13.91       14.15      1.76 o 
  -2   9   5       57.80       45.81      2.31 o 
  -1   9   5      285.29      289.64      6.18 o 
   0   9   5      209.49      201.71     10.05 o 
   1   9   5      615.50      612.57     10.72 o 
   2   9   5       52.86       75.58      4.52 o 
   3   9   5       24.76       34.19      5.13 o 
   4   9   5      105.65       97.52      5.17 o 
   5   9   5       45.10       47.65      7.30 o 
   6   9   5       44.19       48.23      8.69 o 
   7   9   5       53.87       61.53      9.97 o 
 -11  10   5       72.29       63.59     10.78 o 
 -10  10   5       74.30       84.15      8.27 o 
  -9  10   5     1028.02     1057.10     22.55 o 
  -8  10   5       66.49       71.40      6.30 o 
  -7  10   5      132.89      130.11      7.08 o 
  -6  10   5      155.13      158.49      4.87 o 
  -5  10   5     4091.27     4070.25     52.22 o 
  -4  10   5       85.00      108.20      8.57 o 
  -3  10   5     1713.91     1703.09     25.61 o 
  -2  10   5      349.77      353.06      9.37 o 
  -1  10   5     1819.67     1901.45     19.71 o 
   0  10   5     1958.82     1897.91     22.86 o 
   1  10   5     2887.59     2810.10     36.23 o 
   2  10   5      227.81      208.73      6.25 o 
   3  10   5      109.15      150.88      8.59 o 
   4  10   5      725.49      728.81     15.15 o 
   5  10   5        6.22        3.71      6.48 o 
   6  10   5       27.58       19.25      8.07 o 
   7  10   5      111.58      128.21     18.79 o 
 -11  11   5       92.69      110.26     11.47 o 
 -10  11   5      582.40      600.51     15.62 o 
  -9  11   5      441.91      455.11     12.85 o 
  -8  11   5      154.97      153.97      7.29 o 
  -7  11   5     3668.19     3750.97     48.97 o 
  -6  11   5      107.66      115.32      5.59 o 
  -5  11   5       45.87       36.54      4.73 o 
  -4  11   5     3547.38     3547.40     45.58 o 
  -3  11   5      835.46      855.93     14.25 o 
  -2  11   5     1950.12     1933.09     27.97 o 
  -1  11   5     7130.97     6761.81     84.48 o 
   0  11   5     3377.80     3363.41     39.11 o 
   1  11   5       39.97       37.47      2.67 o 
   2  11   5     4282.77     4313.86     70.09 o 
   3  11   5      349.61      426.10     10.35 o 
   4  11   5      373.31      373.08     13.11 o 
   5  11   5     2109.53     2137.08     46.27 o 
   6  11   5      544.39      540.37     17.92 o 
   7  11   5      115.45       93.60     10.86 o 
 -11  12   5       72.68       68.25      8.07 o 
 -10  12   5      155.27      180.31      9.27 o 
  -9  12   5      499.89      503.01     13.33 o 
  -8  12   5      616.01      646.24     14.69 o 
  -7  12   5      358.88      347.38      9.62 o 
  -6  12   5     1563.95     1572.06     29.36 o 
  -5  12   5     1679.25     1720.40     26.80 o 
  -4  12   5        1.89        2.42      2.98 o 
  -3  12   5     2135.62     2168.87     32.19 o 
  -1  12   5       66.85       80.06      2.80 o 
   0  12   5     3876.21     3878.95     44.57 o 
   1  12   5      592.57      612.93     10.48 o 
   2  12   5      343.97      321.93      7.15 o 
   3  12   5      388.11      385.31      9.72 o 
   4  12   5     1228.44     1234.71     28.91 o 
   5  12   5      211.71      217.93      8.51 o 
   6  12   5       42.57       31.40     11.74 o 
   7  12   5      273.29      321.16     15.57 o 
 -10  13   5        2.21       -0.75      8.78 o 
  -9  13   5       23.73       44.20      8.75 o 
  -8  13   5      226.32      239.56     11.82 o 
  -7  13   5      707.72      714.79     14.49 o 
  -6  13   5      975.93      984.43     17.35 o 
  -5  13   5     1568.30     1643.53     25.79 o 
  -4  13   5      257.57      286.22      9.09 o 
  -3  13   5      340.74      372.11      8.09 o 
  -2  13   5        4.65        2.70      3.44 o 
  -1  13   5      947.96      934.20     12.13 o 
   0  13   5      688.03      647.09     14.09 o 
   1  13   5      927.74      904.71     13.04 o 
   2  13   5      108.60      107.61      3.73 o 
   3  13   5      242.57      254.17      7.91 o 
   4  13   5        9.49        7.27      4.58 o 
   5  13   5      421.01      420.49     11.42 o 
   6  13   5      160.56      145.82     10.42 o 
   7  13   5       30.45       37.72      9.24 o 
 -10  14   5       22.15       10.89      9.13 o 
  -9  14   5       17.17       13.78      8.26 o 
  -8  14   5      119.68      107.36      9.43 o 
  -7  14   5       87.03       72.90      5.93 o 
  -6  14   5     1318.19     1242.86     20.94 o 
  -5  14   5      846.06      846.37     15.19 o 
  -4  14   5      226.33      223.31      8.12 o 
  -3  14   5      195.38      164.51      5.68 o 
  -2  14   5       39.65       35.84      3.99 o 
  -1  14   5      187.08      169.50      4.75 o 
   0  14   5     2571.42     2600.14     36.05 o 
   1  14   5      344.23      353.79      6.40 o 
   2  14   5      230.61      202.17      4.61 o 
   3  14   5      236.26      236.49      7.53 o 
   4  14   5       33.09       38.49      6.86 o 
   5  14   5        1.39        2.39      5.21 o 
   6  14   5       65.76       58.74      8.35 o 
 -10  15   5      267.84      293.36     14.62 o 
  -9  15   5      171.92      181.10     11.61 o 
  -8  15   5      479.67      488.46     16.69 o 
  -7  15   5      748.85      753.09     15.26 o 
  -6  15   5      166.13      149.65      9.71 o 
  -5  15   5      567.81      550.47     13.71 o 
  -4  15   5     3865.14     3680.11     62.06 o 
  -3  15   5     2746.03     2812.99     52.75 o 
  -2  15   5      686.44      681.06     12.23 o 
  -1  15   5     1555.21     1612.92     24.72 o 
   0  15   5      891.68      896.26     13.03 o 
   1  15   5      392.26      366.30     12.59 o 
   2  15   5     3800.58     3763.74     63.14 o 
   3  15   5      223.65      225.08      8.45 o 
   4  15   5      599.25      602.80     13.23 o 
   5  15   5     1078.02     1136.14     19.71 o 
   6  15   5        5.19       -0.16      7.14 o 
 -10  16   5       90.21       62.70     12.67 o 
  -9  16   5      925.22      976.34     26.11 o 
  -8  16   5      358.65      342.87     14.03 o 
  -7  16   5       76.52       77.04      6.24 o 
  -6  16   5      667.13      643.16     13.36 o 
  -5  16   5     1475.17     1481.98     28.23 o 
  -4  16   5        5.53        7.79      4.45 o 
  -3  16   5     4109.92     3970.98     66.45 o 
  -2  16   5     3350.97     3303.98     47.96 o 
  -1  16   5      602.59      564.57     10.81 o 
   0  16   5      462.22      467.14      7.92 o 
   1  16   5     1692.76     1652.00     54.42 o 
   2  16   5       73.39       77.19      5.05 o 
   3  16   5     1572.85     1537.48     33.91 o 
   4  16   5      746.59      727.58     24.15 o 
   5  16   5        1.12       -1.61      5.99 o 
   6  16   5      201.14      215.57      8.77 o 
 -10  17   5      168.73      161.77     16.96 o 
  -9  17   5        0.35       -3.79      8.18 o 
  -8  17   5      360.94      383.15     15.32 o 
  -7  17   5      540.73      567.80     13.17 o 
  -6  17   5      121.42      121.25      6.46 o 
  -5  17   5      498.76      451.03     23.96 o 
  -4  17   5     2161.97     2057.01     32.16 o 
  -3  17   5     1097.78      970.93     19.55 o 
  -2  17   5      110.44      116.95      6.01 o 
  -1  17   5      166.71      175.43      5.92 o 
   0  17   5     1088.07     1146.13     16.14 o 
   1  17   5      104.86       99.44     11.54 o 
   2  17   5      676.93      652.64     24.89 o 
   3  17   5      173.24      170.37      8.84 o 
   4  17   5      279.60      292.39     11.03 o 
   5  17   5      125.91      143.69      9.51 o 
   6  17   5      681.74      651.39     17.46 o 
 -10  18   5       26.16       24.80     14.30 o 
  -9  18   5        5.15        1.37      8.27 o 
  -8  18   5        0.62       -2.46      7.36 o 
  -7  18   5       59.49       41.79      5.91 o 
  -6  18   5       22.37       24.29      5.07 o 
  -5  18   5      136.63      115.01      7.80 o 
  -4  18   5       16.19        7.11      4.49 o 
  -3  18   5      603.81      538.52     13.31 o 
  -2  18   5        9.54       11.55      4.43 o 
  -1  18   5      185.10      185.21      6.30 o 
   0  18   5        2.82        3.15      2.18 o 
   1  18   5      127.48      128.67      9.64 o 
   2  18   5      222.60      238.39      9.81 o 
   3  18   5      201.32      242.91     16.38 o 
   4  18   5        8.42        8.37      8.04 o 
   5  18   5        1.25       -3.18      6.87 o 
   6  18   5       88.68      112.70      9.66 o 
  -9  19   5       61.88       58.95      9.62 o 
  -8  19   5       55.51       68.13      7.69 o 
  -7  19   5       83.13       80.72      6.50 o 
  -6  19   5       73.94       68.97      6.93 o 
  -5  19   5       91.88       98.86      7.16 o 
  -4  19   5      224.27      238.18     12.65 o 
  -3  19   5      603.70      536.64     11.84 o 
  -2  19   5       49.84       47.21      5.44 o 
  -1  19   5      723.23      742.44     13.45 o 
   0  19   5       32.71       41.43      5.89 o 
   1  19   5      555.61      547.90     18.07 o 
   2  19   5      361.92      392.66     12.34 o 
   3  19   5      696.86      734.21     22.01 o 
   4  19   5       17.06       16.72      8.79 o 
   5  19   5       25.11       29.89     16.45 o 
  -9  20   5      119.39      117.16     10.80 o 
  -8  20   5      341.70      355.77     15.06 o 
  -7  20   5        1.14        4.10      5.60 o 
  -6  20   5     1468.16     1448.49     39.56 o 
  -5  20   5     1596.48     1485.92     28.94 o 
  -4  20   5        8.50        9.99      4.76 o 
  -3  20   5     1007.91     1040.24     18.93 o 
  -2  20   5     2194.71     2218.95     34.77 o 
  -1  20   5       23.83       29.98      4.56 o 
   0  20   5     1656.26     1684.29     31.62 o 
   1  20   5     1497.20     1471.85     35.46 o 
   2  20   5        5.34       -0.64      5.45 o 
   3  20   5      596.15      569.28     19.09 o 
   4  20   5     1141.63     1178.09     79.26 o 
   5  20   5        4.63        9.61     10.29 o 
  -9  21   5       79.95       69.03     13.35 o 
  -8  21   5       35.34       36.19     11.51 o 
  -7  21   5      483.63      469.29     12.42 o 
  -6  21   5      701.61      696.66     17.29 o 
  -5  21   5      194.09      201.34     13.56 o 
  -4  21   5     1745.57     1733.64     28.56 o 
  -3  21   5      294.25      278.52      9.06 o 
  -2  21   5     1324.01     1312.74     22.54 o 
  -1  21   5     1467.17     1468.91     24.55 o 
   0  21   5      248.93      234.32      9.05 o 
   1  21   5      580.32      595.49     18.21 o 
   2  21   5     1074.47     1078.16     20.48 o 
   3  21   5      456.36      424.17     17.06 o 
   4  21   5      245.68      257.85     14.70 o 
   5  21   5      161.81      127.10     22.69 o 
  -8  22   5       24.23       36.29      7.47 o 
  -7  22   5       14.91       18.64      6.15 o 
  -6  22   5       28.04       19.26      6.75 o 
  -5  22   5      103.75      106.89     10.31 o 
  -4  22   5       66.49       52.42      5.84 o 
  -3  22   5      116.92      114.42      6.70 o 
  -2  22   5       86.76       76.61      5.94 o 
  -1  22   5        2.30        7.78      4.44 o 
   0  22   5       82.77       83.09      6.69 o 
   1  22   5       68.33       60.11      8.36 o 
   2  22   5      773.24      821.18     25.49 o 
   3  22   5      254.75      253.50     17.04 o 
   4  22   5      369.87      378.60     16.80 o 
   5  22   5       41.14       57.06     10.98 o 
  -8  23   5      109.76      120.02      9.13 o 
  -7  23   5       75.31       63.83      7.12 o 
  -6  23   5       43.43       32.74      6.92 o 
  -5  23   5      412.27      387.84     15.17 o 
  -4  23   5       72.87       77.27      6.60 o 
  -3  23   5      274.54      266.23      9.28 o 
  -2  23   5        0.79        5.46      4.92 o 
  -1  23   5      139.02      143.21     10.27 o 
   0  23   5       13.40       10.97      7.00 o 
   1  23   5      105.79       93.55      9.08 o 
   2  23   5       26.29       19.61      7.77 o 
   3  23   5       23.41       27.39      9.53 o 
   4  23   5     1226.19     1233.37     48.77 o 
  -8  24   5      333.81      316.39     18.87 o 
  -7  24   5        0.42       20.32      9.40 o 
  -6  24   5      250.23      239.39     11.13 o 
  -5  24   5      225.06      216.51     10.19 o 
  -4  24   5      115.37      106.34      7.11 o 
  -3  24   5     1231.61     1215.93     22.01 o 
  -2  24   5     1048.17     1038.25     19.38 o 
  -1  24   5        7.63        5.59      4.76 o 
   0  24   5      800.32      801.77     20.47 o 
   1  24   5      708.18      719.93     19.78 o 
   2  24   5       21.33       19.65     10.07 o 
   3  24   5      763.42      828.11     25.71 o 
   4  24   5      133.42      159.92     13.04 o 
  -7  25   5      816.87      846.58     40.59 o 
  -6  25   5       23.12       22.77      7.22 o 
  -5  25   5      327.74      344.18     13.64 o 
  -4  25   5      516.99      506.25     14.46 o 
  -3  25   5       39.01       44.02      6.29 o 
  -2  25   5       51.79       51.10      7.04 o 
  -1  25   5      752.49      735.97     15.29 o 
   0  25   5      627.12      600.12     17.97 o 
   1  25   5      106.82      121.33     10.25 o 
   2  25   5      787.36      759.89     19.76 o 
   3  25   5       67.60       81.14     11.28 o 
  -7  26   5       29.67       34.58      8.24 o 
  -6  26   5      594.22      596.43     24.25 o 
  -5  26   5      390.42      384.78     18.92 o 
  -4  26   5        4.42       -0.67     10.34 o 
  -3  26   5       53.25       55.15      6.53 o 
  -2  26   5     1006.13      986.87     19.26 o 
  -1  26   5       15.16       19.50      5.25 o 
   0  26   5      438.65      447.44     16.07 o 
   1  26   5      287.50      301.19     13.83 o 
   2  26   5        4.57        6.84      9.95 o 
   3  26   5       63.98       51.48     12.97 o 
  -6  27   5      284.23      256.31     11.99 o 
  -5  27   5      229.04      226.38     12.52 o 
  -4  27   5        2.28        4.20      6.86 o 
  -3  27   5       10.10       23.31      6.26 o 
  -2  27   5      286.40      303.22     19.67 o 
  -1  27   5        4.36        4.70      4.84 o 
   0  27   5       67.04       62.40      9.75 o 
   1  27   5       90.79      103.83     12.14 o 
   2  27   5        7.34       18.43      8.90 o 
  -6  28   5       21.76       32.64     14.94 o 
  -5  28   5       32.32       29.93      7.87 o 
  -4  28   5       13.13       13.57      7.14 o 
  -3  28   5       33.72       20.72      6.64 o 
  -2  28   5      170.48      193.85      8.85 o 
  -1  28   5       68.09       76.17     11.52 o 
   0  28   5      306.70      348.37     15.22 o 
   1  28   5      439.94      450.71     17.35 o 
   2  28   5        0.23       -6.41      9.30 o 
  -5  29   5        4.85       16.93     13.05 o 
  -4  29   5     1219.83     1317.80     33.97 o 
  -3  29   5        6.10        7.07      6.60 o 
  -2  29   5      512.48      483.24     18.39 o 
  -1  29   5     1388.66     1404.46     24.86 o 
   0  29   5       63.88       62.29     10.09 o 
   1  29   5       30.79       29.35     11.09 o 
  -3  30   5      582.17      624.71     17.32 o 
  -2  30   5      134.33      130.15      8.85 o 
  -1  30   5       67.58       73.44     15.26 o 
   0  30   5      211.76      234.55     21.06 o 
 -11   0   6      584.58      652.99     28.69 o 
 -10   0   6      525.18      556.54     24.87 o 
  -9   0   6      100.97      100.07     11.52 o 
  -8   0   6     1571.21     1556.84     28.42 o 
  -7   0   6     3850.82     3781.56     78.75 o 
  -6   0   6      378.46      375.58      8.32 o 
  -5   0   6     2997.08     3226.59     66.01 o 
  -4   0   6     5451.31     5425.02     75.75 o 
  -3   0   6     1543.13     1593.90     23.45 o 
  -2   0   6    11080.54    11191.24    177.27 o 
  -1   0   6     2894.33     2771.33     55.77 o 
   0   0   6      278.65      294.49      8.72 o 
   1   0   6     3018.38     3038.59     61.53 o 
   2   0   6     6136.76     5985.06    167.59 o 
   3   0   6       12.40       17.41      9.00 o 
   4   0   6     1137.59     1112.08     38.95 o 
   5   0   6     1395.48     1399.16     48.92 o 
   6   0   6       52.42       54.73     13.83 o 
   7   0   6       14.62        7.91     14.80 o 
 -11   1   6      239.25      237.05     13.20 o 
 -10   1   6        3.25        2.12      7.50 o 
  -9   1   6     1075.51     1030.20     21.46 o 
  -8   1   6     1574.35     1458.38     19.02 o 
  -7   1   6      246.61      243.12      5.66 o 
  -6   1   6     2412.95     2476.25     32.76 o 
  -5   1   6      736.42      758.17     10.68 o 
  -4   1   6       91.58       72.38      2.86 o 
  -3   1   6     2423.43     2390.32     24.22 o 
  -2   1   6     1487.17     1549.37     20.43 o 
  -1   1   6      646.91      569.81     12.70 o 
   0   1   6     2094.60     2044.25     34.49 o 
   1   1   6     1017.42      974.78     18.30 o 
   2   1   6      252.48      272.87     10.78 o 
   3   1   6     5511.84     5527.84     90.32 o 
   4   1   6     4299.99     4127.39     84.82 o 
   5   1   6       83.21       87.62     16.49 o 
   6   1   6      520.05      539.10     28.10 o 
   7   1   6       50.94       52.44     11.41 o 
 -11   2   6       83.33       91.21     10.58 o 
 -10   2   6        2.64        8.07      8.28 o 
  -9   2   6       83.50      101.42      5.67 o 
  -8   2   6       45.75       31.41      4.31 o 
  -7   2   6      309.12      343.38      9.43 o 
  -6   2   6      146.47      169.38      5.31 o 
  -5   2   6      598.41      584.04      7.44 o 
  -4   2   6      134.12      124.95      2.97 o 
  -3   2   6      123.44      117.57      2.74 o 
  -2   2   6       44.41       65.88      2.38 o 
  -1   2   6      301.92      309.89      7.03 o 
   0   2   6      215.01      212.94     13.87 o 
   1   2   6      204.84      189.05      8.19 o 
   2   2   6      436.65      448.85     10.82 o 
   3   2   6       32.16       39.64      5.39 o 
   4   2   6       89.23       94.97      8.59 o 
   5   2   6       72.67       66.44      7.16 o 
   6   2   6      129.93      137.66      9.34 o 
   7   2   6       44.68       50.10      8.98 o 
 -11   3   6      140.76      156.12     11.67 o 
 -10   3   6      314.74      332.16     12.35 o 
  -9   3   6       50.35       64.70      5.40 o 
  -8   3   6       28.31       37.51      4.36 o 
  -7   3   6        0.37       -1.94      2.74 o 
  -6   3   6      147.46      145.55      4.03 o 
  -5   3   6       10.05       16.96      1.96 o 
  -4   3   6       16.55       19.88      2.06 o 
  -3   3   6     1441.42     1526.15     20.32 o 
  -2   3   6     2382.61     2659.17     33.96 o 
  -1   3   6      268.41      242.61      5.85 o 
   0   3   6     7123.72     7170.22    117.98 o 
   1   3   6     1598.61     1682.20     29.32 o 
   2   3   6       17.96       20.88      4.17 o 
   3   3   6      493.73      497.17     12.38 o 
   4   3   6      179.21      203.43      8.74 o 
   5   3   6       14.74       10.09      6.28 o 
   6   3   6      278.59      303.28     12.50 o 
   7   3   6      222.48      240.34     15.91 o 
 -11   4   6        4.25        3.77      7.58 o 
 -10   4   6      860.22      904.07     20.32 o 
  -9   4   6        9.30        1.15      4.62 o 
  -8   4   6      607.39      650.40     12.71 o 
  -7   4   6     1907.44     1917.72     29.02 o 
  -6   4   6       45.92       39.80      2.57 o 
  -5   4   6     1678.28     1575.97     15.95 o 
  -4   4   6     7324.63     7448.52     69.10 o 
  -3   4   6      133.05      140.63      3.79 o 
  -2   4   6     1374.85     1197.32     16.33 o 
  -1   4   6    10111.26     9916.83    136.36 o 
   0   4   6      125.36      137.96      5.18 o 
   1   4   6     5375.62     5098.49    159.90 o 
   2   4   6     4271.85     4217.81     69.34 o 
   3   4   6      166.22      175.34      7.46 o 
   4   4   6       17.24       24.45      5.64 o 
   5   4   6     2150.95     2201.95     40.04 o 
   6   4   6      353.93      342.09     13.00 o 
   7   4   6      740.14      768.06     20.44 o 
 -11   5   6       44.14       48.11      8.33 o 
 -10   5   6       62.83       73.85      6.15 o 
  -9   5   6      894.51      896.67     16.43 o 
  -8   5   6       27.85       28.49      4.94 o 
  -7   5   6      130.33      140.50      5.04 o 
  -6   5   6      764.29      740.00      9.66 o 
  -5   5   6     1255.13     1224.25     14.38 o 
  -4   5   6     1291.09     1410.37     15.06 o 
  -3   5   6    10409.19    10541.74    110.36 o 
  -2   5   6     6872.58     7013.62     86.89 o 
  -1   5   6       75.81       66.19      3.04 o 
   0   5   6     5760.11     5814.43     81.22 o 
   1   5   6     2827.22     2786.97     46.47 o 
   2   5   6      476.80      493.42     11.59 o 
   3   5   6     1850.86     1863.85     33.20 o 
   4   5   6     1226.93     1226.11     24.19 o 
   5   5   6      207.18      196.76      9.61 o 
   6   5   6      360.02      369.97     21.31 o 
   7   5   6     1104.53     1100.09     25.14 o 
 -11   6   6      694.84      795.07     19.74 o 
 -10   6   6       54.07       69.24      7.59 o 
  -9   6   6        0.92        0.80      5.12 o 
  -8   6   6      418.33      429.11      9.93 o 
  -7   6   6       16.60       18.00      3.11 o 
  -6   6   6      765.10      755.14     10.79 o 
  -5   6   6     1439.31     1378.86     15.95 o 
  -4   6   6      580.47      567.21      8.42 o 
  -3   6   6     1375.66     1426.96     17.72 o 
  -2   6   6     7956.72     8307.36    114.48 o 
  -1   6   6     1433.90     1460.34     19.69 o 
   0   6   6      153.68      142.81      5.07 o 
   1   6   6       64.20       69.20      4.28 o 
   2   6   6      290.20      284.48      6.99 o 
   3   6   6        9.79       13.77      4.90 o 
   4   6   6     1186.36     1146.29     22.80 o 
   5   6   6      151.72      166.20     14.42 o 
   6   6   6       38.44       35.37      7.92 o 
   7   6   6       70.39       68.42     11.12 o 
 -11   7   6       42.78       51.39      8.37 o 
 -10   7   6        5.86       11.18      7.94 o 
  -9   7   6      135.57      127.56      6.47 o 
  -8   7   6      270.28      261.32     10.14 o 
  -7   7   6        3.64        1.85      3.07 o 
  -6   7   6      358.82      345.28      6.58 o 
  -5   7   6       25.51       26.43      1.99 o 
  -4   7   6       89.63       93.89      3.55 o 
  -3   7   6       96.45       99.11      4.49 o 
  -2   7   6      310.49      292.26      5.80 o 
  -1   7   6      747.38      787.20     16.65 o 
   0   7   6        3.23        0.33      1.12 o 
   1   7   6      652.50      650.03     11.91 o 
   2   7   6       78.96       83.64      5.76 o 
   3   7   6      154.27      151.06      8.61 o 
   4   7   6       12.22       20.67      5.71 o 
   5   7   6      440.14      440.32     13.16 o 
   6   7   6      146.60      144.14     11.41 o 
   7   7   6        5.47       10.49      9.82 o 
 -11   8   6      114.27      111.96      9.24 o 
 -10   8   6       75.38       74.86      6.47 o 
  -9   8   6        8.75       21.79      5.12 o 
  -8   8   6      193.90      196.63      7.23 o 
  -7   8   6     1070.07     1055.71     14.56 o 
  -6   8   6      633.98      643.39      9.68 o 
  -5   8   6     3278.67     3256.92     42.27 o 
  -4   8   6     3032.76     2939.81     34.60 o 
  -3   8   6       24.50       25.36      2.36 o 
  -2   8   6      527.72      513.63      8.47 o 
  -1   8   6     1135.55     1125.00     16.02 o 
   0   8   6      190.88      223.36     18.65 o 
   1   8   6     1368.21     1405.98     21.68 o 
   2   8   6     2899.97     2943.26     42.68 o 
   3   8   6      409.29      390.88     10.11 o 
   4   8   6     1279.21     1292.27     25.30 o 
   5   8   6      785.84      758.23     21.26 o 
   6   8   6      125.85      120.53     10.81 o 
   7   8   6       97.02      109.75     16.22 o 
 -11   9   6      271.06      284.95     24.03 o 
 -10   9   6        1.25        5.36      6.98 o 
  -9   9   6      142.25      159.45      8.16 o 
  -8   9   6      517.65      527.80     12.05 o 
  -7   9   6     1571.63     1576.55     20.34 o 
  -6   9   6     6286.52     6335.00     80.31 o 
  -5   9   6     2417.68     2438.94     32.35 o 
  -4   9   6      929.91      889.43     14.94 o 
  -3   9   6     3559.59     3434.32     44.00 o 
  -2   9   6     1692.15     1638.50     24.58 o 
  -1   9   6      616.40      647.45     10.49 o 
   0   9   6     4505.19     4480.87     72.83 o 
   1   9   6     1620.42     1651.46     24.98 o 
   2   9   6      479.11      482.13      9.87 o 
   3   9   6     2803.61     2820.13     84.29 o 
   4   9   6     1325.06     1301.72     30.06 o 
   5   9   6        0.68       -0.10      7.23 o 
   6   9   6     1128.39     1178.31     29.81 o 
   7   9   6      355.87      343.03     23.55 o 
 -11  10   6       27.04       22.69      7.38 o 
 -10  10   6       14.08       14.88      6.57 o 
  -9  10   6        0.51        5.19      5.75 o 
  -8  10   6      611.95      653.58     14.56 o 
  -7  10   6      897.54      929.03     13.19 o 
  -6  10   6      718.64      729.31     12.11 o 
  -5  10   6     1742.92     1723.33     23.68 o 
  -4  10   6     1609.15     1571.56     24.32 o 
  -3  10   6        2.61        1.96      2.24 o 
  -1  10   6     2042.65     2068.05     27.67 o 
   0  10   6     2728.71     2842.75     37.07 o 
   1  10   6     2143.97     2179.08     32.14 o 
   2  10   6     2814.50     2806.48     46.76 o 
   3  10   6      354.46      328.40      9.30 o 
   4  10   6      468.61      454.39     16.01 o 
   5  10   6     2111.35     2109.04     46.27 o 
   6  10   6      380.26      374.87     23.46 o 
 -11  11   6       17.37       29.09      7.57 o 
 -10  11   6      206.33      212.67     19.72 o 
  -9  11   6      150.63      152.49      9.20 o 
  -8  11   6       23.24       10.29      7.25 o 
  -7  11   6       76.86       78.72      5.63 o 
  -6  11   6      258.43      261.89      9.13 o 
  -5  11   6      104.91      114.00      4.85 o 
  -4  11   6      625.03      655.12     17.00 o 
  -3  11   6       94.53       84.40      3.33 o 
  -1  11   6      153.82      183.09      5.16 o 
   0  11   6      216.91      237.86      7.65 o 
   1  11   6      502.77      503.16     10.95 o 
   2  11   6       60.97      107.29     10.52 o 
   3  11   6       58.00       52.24      5.10 o 
   4  11   6       55.42       40.45      5.25 o 
   5  11   6       43.51       30.96      7.79 o 
   6  11   6        3.29       -0.31      8.41 o 
 -11  12   6       32.26       29.46      9.78 o 
 -10  12   6      313.89      334.56     15.90 o 
  -9  12   6      308.80      302.09     13.66 o 
  -8  12   6       43.10       54.83      8.15 o 
  -7  12   6      416.79      435.79     10.69 o 
  -6  12   6      508.44      520.67     13.75 o 
  -5  12   6      223.07      241.53      9.37 o 
  -4  12   6      628.71      659.04     12.33 o 
  -3  12   6      628.88      675.76     12.25 o 
  -2  12   6      840.13      789.95     34.25 o 
  -1  12   6     4001.40     3975.76     51.42 o 
   0  12   6     3320.68     3353.96     48.38 o 
   1  12   6      682.83      674.14     13.49 o 
   2  12   6       22.12       24.26      4.13 o 
   3  12   6       13.64        4.85      5.18 o 
   4  12   6      366.97      379.41     10.54 o 
   5  12   6      366.31      382.56     16.58 o 
   6  12   6       72.60       76.32      9.61 o 
 -11  13   6      144.29      127.97     11.61 o 
 -10  13   6       33.86       43.87      9.58 o 
  -9  13   6      217.85      225.75     35.12 o 
  -8  13   6      444.81      435.33     27.47 o 
  -7  13   6      763.33      761.70     15.15 o 
  -6  13   6     3199.68     3206.11     47.60 o 
  -5  13   6      769.55      723.92     13.53 o 
  -4  13   6        1.81        1.60      3.24 o 
  -3  13   6     4415.25     4270.31     61.17 o 
  -2  13   6     2309.35     2248.39     33.46 o 
  -1  13   6     3255.18     3197.12     53.63 o 
   0  13   6     1084.94     1143.11     18.41 o 
   1  13   6     1050.24     1046.56     20.02 o 
   2  13   6       21.80       27.18      4.05 o 
   3  13   6     2254.31     2406.32     40.85 o 
   4  13   6      907.03      931.18     18.58 o 
   5  13   6      101.88      111.80      9.04 o 
   6  13   6      116.42      110.95     10.30 o 
 -10  14   6      316.89      312.56     39.10 o 
  -9  14   6       37.55       49.40      8.92 o 
  -8  14   6      301.43      316.40     14.02 o 
  -7  14   6      257.21      256.62     11.85 o 
  -6  14   6       99.64      105.74      5.89 o 
  -5  14   6      351.33      368.07     11.26 o 
  -4  14   6     2926.91     3114.39     45.75 o 
  -3  14   6      212.99      225.63      6.82 o 
  -2  14   6     1513.93     1555.40     24.14 o 
  -1  14   6     7297.63     7109.50    125.47 o 
   0  14   6       35.50       32.25      3.45 o 
   1  14   6     1550.60     1482.46     24.93 o 
   2  14   6     2727.81     2825.52     46.94 o 
   3  14   6      328.03      355.12      9.59 o 
   4  14   6      287.38      297.72      9.55 o 
   5  14   6      377.21      395.62     18.17 o 
   6  14   6        6.39       -3.93      7.96 o 
 -10  15   6       98.97       84.03     10.52 o 
  -9  15   6      520.58      536.92     18.23 o 
  -8  15   6        7.88       12.16      6.61 o 
  -7  15   6      380.20      391.80     10.80 o 
  -6  15   6      512.33      557.14     12.23 o 
  -5  15   6       58.44       60.52      6.16 o 
  -4  15   6      224.59      218.69      8.96 o 
  -3  15   6      680.07      620.98     11.99 o 
  -2  15   6       15.07       26.18      4.26 o 
  -1  15   6      224.87      235.51      6.96 o 
   0  15   6     2945.57     2828.64     58.49 o 
   1  15   6      885.53      865.46     12.89 o 
   2  15   6        7.57        5.73      3.42 o 
   3  15   6       10.97       10.11      4.57 o 
   4  15   6       69.41       78.36      5.87 o 
   5  15   6       75.81       67.05      7.90 o 
   6  15   6      811.31      830.53     37.68 o 
 -10  16   6       70.90       82.39     10.73 o 
  -9  16   6       72.59       56.75      9.56 o 
  -8  16   6       69.56       66.32      7.64 o 
  -7  16   6      140.33      140.57     11.74 o 
  -6  16   6       18.37        4.69      4.59 o 
  -5  16   6       81.20       74.96      6.51 o 
  -4  16   6      138.11      121.86      7.03 o 
  -3  16   6       73.38       67.54      4.73 o 
  -2  16   6       32.49       35.30      4.53 o 
  -1  16   6       75.28       74.37      4.42 o 
   0  16   6       10.99        8.63      4.76 o 
   1  16   6       68.65       72.75      5.99 o 
   2  16   6       41.76       45.55      6.60 o 
   3  16   6        0.16       -0.69      6.52 o 
   4  16   6      127.64      135.81      6.65 o 
   5  16   6      103.32      123.75      6.77 o 
 -10  17   6       33.49       25.65      9.63 o 
  -9  17   6      488.94      496.01     17.99 o 
  -8  17   6     1152.33     1061.08     22.99 o 
  -7  17   6       78.24       85.71      6.55 o 
  -6  17   6      490.81      488.37     13.69 o 
  -5  17   6      189.45      187.68     10.31 o 
  -4  17   6       95.81       88.08      6.53 o 
  -3  17   6     1449.01     1384.41     22.39 o 
  -2  17   6      971.68      996.57     16.98 o 
  -1  17   6        8.58        6.75      3.61 o 
   0  17   6     1585.70     1626.96     24.71 o 
   1  17   6     1049.72     1077.32     28.30 o 
   2  17   6      189.26      198.77      7.89 o 
   3  17   6      712.87      751.74     22.34 o 
   4  17   6      218.11      228.49     10.97 o 
   5  17   6        2.04        0.19      7.60 o 
 -10  18   6      187.45      163.73     12.30 o 
  -9  18   6       19.56       -2.97      9.65 o 
  -8  18   6      662.16      670.36     17.17 o 
  -7  18   6     1870.73     1923.70     31.23 o 
  -6  18   6      336.20      313.15     11.36 o 
  -5  18   6      821.26      767.86     17.55 o 
  -4  18   6     1904.21     1743.41     32.28 o 
  -3  18   6       98.90       82.74      6.17 o 
  -2  18   6      989.36      998.22     17.28 o 
  -1  18   6     1740.66     1701.66     26.53 o 
   0  18   6       11.40       12.73      3.93 o 
   1  18   6      670.62      698.89     21.05 o 
   2  18   6     2917.12     2970.42     63.14 o 
   3  18   6     1023.14     1070.13     25.54 o 
   4  18   6      638.00      726.30     19.65 o 
   5  18   6     1406.02     1501.98     47.31 o 
  -9  19   6      148.93      176.11     12.02 o 
  -8  19   6       32.16       43.78      7.81 o 
  -7  19   6      116.56      116.19      7.10 o 
  -6  19   6      542.97      542.84     15.04 o 
  -5  19   6      151.60      155.30      8.47 o 
  -4  19   6      195.47      220.79      9.11 o 
  -3  19   6     1810.59     1808.68     33.21 o 
  -2  19   6      347.46      335.84      8.83 o 
  -1  19   6       21.59       19.39      5.33 o 
   0  19   6      931.58      931.53     36.47 o 
   1  19   6     1095.35     1055.54     27.91 o 
   2  19   6       17.48       19.87      7.47 o 
   3  19   6     1547.89     1534.04     48.94 o 
   4  19   6      244.23      225.71     13.02 o 
   5  19   6       10.51       15.15     11.07 o 
  -9  20   6       74.32       86.92     10.60 o 
  -8  20   6      335.16      355.34     11.62 o 
  -7  20   6       67.13       85.25      6.92 o 
  -6  20   6      452.54      457.98     13.77 o 
  -5  20   6      207.17      207.97      9.46 o 
  -4  20   6       36.73       38.91      5.53 o 
  -3  20   6       22.43       16.42      5.50 o 
  -2  20   6      151.78      139.33      6.14 o 
  -1  20   6       31.70       22.58      4.21 o 
   0  20   6      172.84      186.04     13.50 o 
   1  20   6       56.15       59.25      9.24 o 
   2  20   6        1.40        9.27      9.48 o 
   3  20   6      307.24      331.25     27.04 o 
   4  20   6      146.03      140.76     11.71 o 
  -9  21   6      118.87      126.21     11.27 o 
  -8  21   6      189.48      191.12      9.27 o 
  -7  21   6       39.23       26.26      7.21 o 
  -6  21   6        6.77        0.76      6.25 o 
  -5  21   6      276.22      279.39     16.88 o 
  -4  21   6       21.87       12.39      5.26 o 
  -3  21   6      553.12      543.05     18.36 o 
  -2  21   6      254.87      240.50     18.68 o 
  -1  21   6        3.80       15.37      6.71 o 
   0  21   6      580.31      599.09     19.84 o 
   1  21   6       75.72       89.19     12.07 o 
   2  21   6      173.10      182.31     11.85 o 
   3  21   6      233.94      226.07     13.40 o 
   4  21   6       67.39       76.88     11.00 o 
  -8  22   6      181.93      181.93      9.24 o 
  -7  22   6      914.37      884.69     20.87 o 
  -6  22   6        2.18       14.24      6.67 o 
  -5  22   6      538.21      515.07     14.69 o 
  -4  22   6     1177.96     1129.85     22.43 o 
  -3  22   6        5.89       11.56      5.45 o 
  -2  22   6      627.94      629.31     13.89 o 
  -1  22   6     1667.72     1617.90     23.75 o 
   0  22   6        4.83        4.38      6.96 o 
   1  22   6      969.94     1009.97     25.18 o 
   2  22   6      752.35      761.91     46.91 o 
   3  22   6       71.10       73.85     10.73 o 
   4  22   6       85.40       81.89     10.97 o 
  -8  23   6        5.99        7.30      6.69 o 
  -7  23   6        2.12        0.56      7.01 o 
  -6  23   6      261.50      286.03     12.09 o 
  -5  23   6      129.17      108.92      8.38 o 
  -4  23   6      286.37      290.27     10.04 o 
  -3  23   6     1414.67     1434.85     24.93 o 
  -2  23   6     1758.68     1734.34     28.90 o 
  -1  23   6       51.33       50.84      4.65 o 
   0  23   6      970.86      965.33     23.28 o 
   1  23   6      882.23      859.14     24.68 o 
   2  23   6      211.91      220.55     13.67 o 
   3  23   6      376.29      397.55     17.09 o 
  -8  24   6      123.88      137.78     10.93 o 
  -7  24   6       21.29       25.17     11.03 o 
  -6  24   6        3.14        4.77      6.85 o 
  -5  24   6      678.33      640.38     17.01 o 
  -4  24   6      508.22      509.12     12.98 o 
  -3  24   6        4.35        5.54      5.35 o 
  -2  24   6      222.35      236.89      9.19 o 
  -1  24   6      194.74      178.22      6.62 o 
   0  24   6      136.52      129.62     10.41 o 
   1  24   6      243.81      275.07     13.23 o 
   2  24   6      140.16      136.65     12.22 o 
   3  24   6       84.82       78.83     11.68 o 
  -7  25   6       76.35       73.61      8.94 o 
  -6  25   6      130.95      108.95      9.00 o 
  -5  25   6      165.60      150.50      9.44 o 
  -4  25   6       12.36       12.61      8.10 o 
  -3  25   6       67.87       64.25      6.82 o 
  -2  25   6        3.82        2.48      5.90 o 
  -1  25   6       14.93       19.36      4.43 o 
   0  25   6       96.81       89.12      9.85 o 
   1  25   6       41.82       38.83      9.35 o 
   2  25   6        9.29       -0.26      9.83 o 
   3  25   6       14.22       18.86     12.78 o 
  -7  26   6      167.28      157.96     19.58 o 
  -6  26   6       19.21       15.17      7.57 o 
  -5  26   6      143.44      151.30      9.79 o 
  -4  26   6      969.63      936.08     21.48 o 
  -3  26   6      205.32      216.80      9.30 o 
  -2  26   6      306.65      288.73     10.06 o 
  -1  26   6      252.78      231.08     12.51 o 
   0  26   6       61.22       53.58      8.99 o 
   1  26   6       97.45       90.81     10.24 o 
   2  26   6      373.18      378.46     22.69 o 
  -6  27   6      712.12      712.39     21.77 o 
  -5  27   6      692.25      695.17     18.14 o 
  -4  27   6       51.09       53.01      7.78 o 
  -3  27   6      297.64      317.91     22.15 o 
  -2  27   6      301.11      275.51     10.01 o 
  -1  27   6        1.76        3.13      8.36 o 
   0  27   6      610.46      633.29     19.37 o 
   1  27   6      447.60      462.39     20.38 o 
  -5  28   6      383.53      373.01     15.93 o 
  -4  28   6        9.43       14.30      7.30 o 
  -3  28   6       21.33       34.03      6.74 o 
  -2  28   6      995.05      960.56     35.97 o 
  -1  28   6      701.27      645.53     20.01 o 
   0  28   6       76.44       65.93     11.87 o 
   1  28   6       72.14      101.00     17.72 o 
  -4  29   6      149.36      160.98     11.29 o 
  -3  29   6        0.50        3.86      7.20 o 
  -2  29   6      153.67      147.84      8.71 o 
  -1  29   6       21.82       12.45     13.51 o 
   0  29   6       46.68       40.49     15.50 o 
  -2  30   6      145.20      154.24     16.78 o 
 -12   1   7       27.40       28.75     10.46 o 
 -11   1   7       25.85       31.33      9.17 o 
 -10   1   7       21.49       17.03      7.80 o 
  -9   1   7      177.86      192.55      8.00 o 
  -8   1   7     1076.34     1001.43     15.13 o 
  -7   1   7      398.58      400.71      7.75 o 
  -6   1   7        8.99        9.33      2.67 o 
  -5   1   7      528.99      501.20      8.00 o 
  -4   1   7     1156.86     1089.16     12.08 o 
  -3   1   7      187.21      163.50      4.67 o 
  -2   1   7      938.39      925.07     13.19 o 
  -1   1   7     1904.16     1886.69     27.85 o 
   0   1   7       57.53       62.53      3.60 o 
   1   1   7      234.84      224.32      7.86 o 
   2   1   7      255.83      230.82      8.39 o 
   3   1   7       12.10        8.12      6.70 o 
   4   1   7      374.74      366.26     15.01 o 
   5   1   7      662.11      646.10     23.10 o 
   6   1   7       12.25       13.45     10.25 o 
 -12   2   7      249.21      259.71     19.05 o 
 -11   2   7      252.35      235.83     14.20 o 
 -10   2   7      167.20      180.71     10.85 o 
  -9   2   7      128.67      153.67      9.65 o 
  -8   2   7      290.12      279.25      6.85 o 
  -7   2   7      169.85      211.26      5.90 o 
  -6   2   7     1291.60     1241.78     15.99 o 
  -5   2   7      332.89      310.16      6.50 o 
  -4   2   7     1029.82      936.43     12.84 o 
  -3   2   7     3492.27     3409.09     39.54 o 
  -2   2   7     3771.90     3858.69     48.76 o 
  -1   2   7      199.03      180.51      6.65 o 
   0   2   7     2064.71     2059.46     35.42 o 
   1   2   7     1964.92     1998.45     34.71 o 
   2   2   7     1128.14     1094.31     21.14 o 
   3   2   7     1094.37     1065.45     21.39 o 
   4   2   7      181.79      195.64      9.12 o 
   5   2   7      320.58      336.78     16.17 o 
   6   2   7     1007.03      990.04     29.00 o 
 -12   3   7       32.16       20.62     10.30 o 
 -11   3   7      152.00      154.19     13.38 o 
 -10   3   7      234.78      240.62      9.52 o 
  -9   3   7       36.98       31.89      4.90 o 
  -8   3   7      366.08      388.95      9.30 o 
  -7   3   7     2399.61     2373.36     31.35 o 
  -6   3   7      639.69      681.65     13.56 o 
  -5   3   7     2535.39     2561.63     30.44 o 
  -4   3   7     2470.35     2489.48     32.28 o 
  -3   3   7        1.20        3.41      2.94 o 
  -2   3   7     3033.09     3063.51     41.06 o 
  -1   3   7     3056.44     3123.99     44.62 o 
   0   3   7       11.65       14.73      3.50 o 
   1   3   7     2354.94     2291.81     39.33 o 
   2   3   7     1342.88     1339.59     24.97 o 
   3   3   7      188.59      189.14      8.37 o 
   4   3   7     2026.42     1928.62     35.32 o 
   5   3   7      728.25      729.29     17.92 o 
   6   3   7        8.37       10.74      8.12 o 
 -11   4   7        0.24       -5.43      8.67 o 
 -10   4   7       23.46       24.32      5.54 o 
  -9   4   7       43.74       54.15      5.40 o 
  -8   4   7        8.58       11.49      4.18 o 
  -7   4   7      365.16      355.48      7.11 o 
  -6   4   7      538.82      519.02      8.14 o 
  -5   4   7       38.98       59.34      2.63 o 
  -4   4   7      105.99      115.02      4.71 o 
  -3   4   7      133.11      157.57      5.43 o 
  -2   4   7       27.90       48.26      4.40 o 
  -1   4   7      180.57      168.42      5.18 o 
   0   4   7      922.59      886.50     15.76 o 
   1   4   7        3.94        2.02      4.16 o 
   2   4   7        3.60       -0.86      4.45 o 
   3   4   7       18.46       20.55      5.49 o 
   4   4   7        2.52        7.27      6.02 o 
   5   4   7       17.34       19.77      6.94 o 
   6   4   7      314.42      304.48     12.97 o 
 -11   5   7      209.59      230.91     17.19 o 
 -10   5   7      240.25      245.97      8.92 o 
  -9   5   7       75.05       87.44      5.88 o 
  -8   5   7        3.70        4.86      4.11 o 
  -7   5   7        6.52       11.47      2.74 o 
  -6   5   7      333.44      341.19      6.29 o 
  -5   5   7     2542.20     2504.38     30.80 o 
  -4   5   7      930.50      904.03     12.31 o 
  -3   5   7      741.68      811.36     13.57 o 
  -2   5   7      304.30      262.28      5.76 o 
  -1   5   7        6.94        7.64      2.93 o 
   0   5   7        0.70        2.56      2.78 o 
   1   5   7      329.64      339.20     12.10 o 
   2   5   7      137.45      142.05      6.83 o 
   3   5   7        0.49       -1.19      7.51 o 
   4   5   7      506.15      506.76     13.78 o 
   5   5   7       27.37       24.17      7.19 o 
   6   5   7       18.12       16.60      8.06 o 
 -11   6   7      179.35      180.31     10.55 o 
 -10   6   7      111.88      129.44      7.04 o 
  -9   6   7      954.74      966.12     17.30 o 
  -8   6   7      353.83      356.44      9.11 o 
  -7   6   7        6.52        5.47      2.96 o 
  -6   6   7      665.62      645.40      8.80 o 
  -5   6   7     3573.50     3550.94     41.74 o 
  -4   6   7      780.61      826.46     10.52 o 
  -3   6   7     2466.64     2420.36     49.31 o 
  -2   6   7       62.28       56.99      5.66 o 
  -1   6   7     1116.25     1120.64     29.54 o 
   0   6   7     4014.65     4100.87     60.62 o 
   1   6   7     1524.04     1576.91     24.12 o 
   2   6   7      271.38      283.74     22.13 o 
   3   6   7     1181.26     1230.14     23.95 o 
   4   6   7      402.08      418.19     20.19 o 
   5   6   7       49.92       44.43      7.63 o 
   6   6   7      640.78      614.75     17.18 o 
 -11   7   7       42.78       52.61      8.35 o 
 -10   7   7      383.04      401.25     10.82 o 
  -9   7   7      150.65      158.43      6.82 o 
  -8   7   7      885.97      911.55     16.03 o 
  -7   7   7      643.65      668.11     10.35 o 
  -6   7   7      286.03      285.00      5.19 o 
  -5   7   7       30.55       32.46      3.61 o 
  -4   7   7     1493.83     1475.32     18.49 o 
  -3   7   7      368.25      394.34      6.85 o 
  -1   7   7     3309.54     3272.24     46.94 o 
   0   7   7        1.36        5.15      3.39 o 
   1   7   7     1046.66     1117.10     18.03 o 
   2   7   7     2617.40     2574.56     44.21 o 
   3   7   7        2.45        4.33     12.12 o 
   4   7   7      547.29      549.35     14.64 o 
   5   7   7      336.00      345.70     13.21 o 
   6   7   7        1.89       -5.10     10.98 o 
 -11   8   7        0.49       -2.20      6.04 o 
 -10   8   7       94.26       97.45      6.64 o 
  -9   8   7      346.15      356.78      9.71 o 
  -8   8   7       26.16       31.37      4.48 o 
  -7   8   7      195.29      185.89      5.28 o 
  -6   8   7     2022.91     2048.45     27.97 o 
  -5   8   7      517.95      529.07      8.32 o 
  -4   8   7       50.37       46.06      2.90 o 
  -3   8   7     2576.69     2657.38     31.73 o 
  -2   8   7      693.58      739.76     12.91 o 
  -1   8   7      473.23      422.71     11.12 o 
   0   8   7      368.11      360.10      9.68 o 
   1   8   7      211.30      218.48      9.95 o 
   2   8   7        7.33       17.50      3.78 o 
   3   8   7     1416.21     1377.11     26.28 o 
   4   8   7      332.31      293.10     29.81 o 
   5   8   7      136.21      126.74     10.37 o 
   6   8   7       19.19       15.10      9.50 o 
 -11   9   7        2.38       -5.11      6.00 o 
 -10   9   7       82.34       97.31      6.71 o 
  -9   9   7       41.67       47.88      5.42 o 
  -8   9   7        2.04       -1.56      4.30 o 
  -7   9   7      107.15      101.89      5.07 o 
  -6   9   7      267.35      271.24      8.26 o 
  -5   9   7       48.71       52.99      4.48 o 
  -4   9   7       18.84       20.04      2.94 o 
  -3   9   7      212.80      211.03      5.62 o 
  -2   9   7      201.52      210.91      9.78 o 
  -1   9   7      911.73      961.80     17.14 o 
   0   9   7      133.03      142.16      5.17 o 
   1   9   7      232.72      239.04      6.89 o 
   2   9   7       85.34       82.74      5.14 o 
   3   9   7        4.26       10.10      6.31 o 
   4   9   7       26.64       34.13     12.93 o 
   5   9   7       68.20       70.28      9.29 o 
   6   9   7       74.43       77.81     10.68 o 
 -11  10   7      136.53      136.42      7.84 o 
 -10  10   7       17.41       17.62      5.69 o 
  -9  10   7      774.93      754.58     18.01 o 
  -8  10   7        5.07       15.25      5.68 o 
  -7  10   7        2.01        2.90      3.85 o 
  -6  10   7     2234.87     2146.96     29.33 o 
  -5  10   7      626.75      619.43     10.57 o 
  -4  10   7      307.36      331.86      6.87 o 
  -3  10   7     1132.38     1190.63     16.96 o 
  -2  10   7      468.00      485.08      8.66 o 
  -1  10   7      339.90      371.08      8.47 o 
   0  10   7     3823.59     4024.02     80.56 o 
   1  10   7       37.08       45.72      4.41 o 
   2  10   7      974.51      959.19     18.38 o 
   3  10   7     1202.68     1209.87     28.28 o 
   4  10   7      289.00      290.51     25.31 o 
   5  10   7      109.99      112.83     10.00 o 
   6  10   7      221.21      211.89     14.75 o 
 -11  11   7      266.23      290.53     15.25 o 
 -10  11   7      268.45      243.24     13.25 o 
  -9  11   7      105.29      125.43      8.29 o 
  -8  11   7      269.28      312.07     12.55 o 
  -7  11   7     1780.43     1748.76     24.94 o 
  -6  11   7      258.16      256.26     11.44 o 
  -5  11   7      763.84      741.57     12.11 o 
  -4  11   7     1889.48     1837.35     28.24 o 
  -3  11   7       48.46       35.33      3.13 o 
  -2  11   7     1791.48     1808.48     24.51 o 
  -1  11   7     2656.17     2779.33     47.68 o 
   0  11   7        0.87        0.65      4.43 o 
   1  11   7     1256.77     1254.68     22.71 o 
   2  11   7     3079.41     3197.67     53.27 o 
   3  11   7       41.22       38.64      5.08 o 
   4  11   7      570.27      554.06     17.28 o 
   5  11   7      367.37      405.62     15.55 o 
   6  11   7      122.33      116.51     16.12 o 
 -11  12   7      175.65      201.14     13.14 o 
 -10  12   7       80.59       73.50     15.75 o 
  -9  12   7      548.09      566.91     18.87 o 
  -8  12   7      482.87      513.18     20.63 o 
  -7  12   7     1422.13     1499.43     22.06 o 
  -6  12   7      823.00      852.20     13.96 o 
  -5  12   7      156.55      165.22      7.42 o 
  -4  12   7       79.58       72.96      4.66 o 
  -3  12   7     1975.21     1856.20     31.51 o 
  -2  12   7     2119.44     2123.71     28.38 o 
  -1  12   7      178.81      177.62      7.66 o 
   0  12   7     1421.97     1467.96     31.54 o 
   1  12   7      240.03      271.18      8.27 o 
   2  12   7      585.12      575.36     12.82 o 
   3  12   7     1284.62     1266.04     24.49 o 
   4  12   7      195.68      189.73     10.20 o 
   5  12   7       28.01       36.30      8.33 o 
 -11  13   7        6.54        9.97      9.54 o 
 -10  13   7       61.12       57.28     12.65 o 
  -9  13   7        0.46       -5.02      7.77 o 
  -8  13   7       11.48        6.13      6.36 o 
  -7  13   7      599.48      568.66     11.08 o 
  -6  13   7      141.01      137.63      9.44 o 
  -5  13   7      783.54      758.98     14.32 o 
  -4  13   7      646.26      629.43     14.24 o 
  -3  13   7      149.81      129.25      5.44 o 
  -2  13   7       38.67       30.89      3.16 o 
  -1  13   7      669.79      682.00     12.56 o 
   0  13   7      130.51      120.94      5.79 o 
   1  13   7       90.03       96.38      5.40 o 
   2  13   7       46.93       45.10      4.93 o 
   3  13   7        2.41       -3.22      4.71 o 
   4  13   7       56.52       59.47      7.79 o 
   5  13   7        3.31        9.56     10.58 o 
 -10  14   7        3.51        1.15      8.98 o 
  -9  14   7      121.45      127.53     10.81 o 
  -8  14   7       80.57       76.28      7.77 o 
  -7  14   7        3.75        5.28      5.17 o 
  -6  14   7      367.42      380.93      8.78 o 
  -5  14   7      327.07      301.27      8.58 o 
  -4  14   7       13.10       13.20      3.98 o 
  -3  14   7      588.48      513.35     10.72 o 
  -2  14   7       38.49       38.09      3.65 o 
  -1  14   7      205.46      220.12      6.61 o 
   0  14   7      430.44      448.42     10.91 o 
   1  14   7        2.13        0.89      4.03 o 
   2  14   7       17.10       27.58      4.64 o 
   3  14   7      175.75      214.27      8.23 o 
   4  14   7       61.48       73.97      7.83 o 
   5  14   7       78.11       74.01      8.93 o 
 -10  15   7       59.87       65.03     10.18 o 
  -9  15   7       73.53       72.92      9.65 o 
  -8  15   7       42.03       47.29      7.22 o 
  -7  15   7      688.94      662.83     14.30 o 
  -6  15   7        0.87        5.78      5.81 o 
  -5  15   7      319.80      336.37      8.89 o 
  -4  15   7      342.36      390.17      9.54 o 
  -3  15   7      333.79      300.67      8.09 o 
  -2  15   7     1662.30     1657.33     26.00 o 
  -1  15   7     1601.14     1581.49     24.88 o 
   0  15   7       19.38       22.03      4.24 o 
   1  15   7     1078.83     1116.02     20.53 o 
   2  15   7      681.72      744.47     15.16 o 
   3  15   7       70.10       85.89      6.66 o 
   4  15   7      436.88      458.46     11.72 o 
   5  15   7      321.68      317.68     13.61 o 
 -10  16   7       79.98       84.62     11.00 o 
  -9  16   7      168.17      164.09     11.78 o 
  -8  16   7      202.12      206.93     11.35 o 
  -7  16   7       11.51        4.47      5.36 o 
  -6  16   7      855.71      880.16     19.81 o 
  -5  16   7     1101.49     1097.52     19.13 o 
  -4  16   7     1774.28     1699.74     35.74 o 
  -3  16   7     1753.76     1812.80     28.31 o 
  -2  16   7      638.39      667.11     12.92 o 
  -1  16   7      297.49      279.47      7.83 o 
   0  16   7     2059.85     2066.60     31.30 o 
   1  16   7      535.39      545.67     12.64 o 
   2  16   7       87.81       93.74      4.99 o 
   3  16   7      473.62      470.25     11.11 o 
   4  16   7      476.33      484.07     11.89 o 
   5  16   7      589.22      619.83     17.63 o 
 -10  17   7        1.91       -0.14      9.47 o 
  -9  17   7       14.96       24.96      8.95 o 
  -8  17   7       55.20       52.52      9.35 o 
  -7  17   7      504.21      512.94     12.64 o 
  -6  17   7        7.19        4.65      5.82 o 
  -5  17   7      590.46      652.00     16.00 o 
  -4  17   7      162.04      157.00      6.54 o 
  -3  17   7        9.00        4.76      4.06 o 
  -2  17   7      546.34      548.25     11.53 o 
  -1  17   7      448.55      422.74      9.82 o 
   0  17   7      106.13      110.63      9.36 o 
   1  17   7      348.67      355.91     10.68 o 
   2  17   7      339.90      329.92     14.96 o 
   3  17   7       18.89       15.85      7.37 o 
   4  17   7       19.24       24.80      8.12 o 
 -10  18   7       32.89       40.97     22.33 o 
  -9  18   7        2.64       -1.02      8.54 o 
  -8  18   7        5.86       11.83      6.12 o 
  -7  18   7        6.04        1.56      5.36 o 
  -6  18   7      124.04      122.99      8.28 o 
  -5  18   7       81.10       71.85      7.16 o 
  -4  18   7       39.33       28.81      4.85 o 
  -3  18   7       42.74       44.44      5.19 o 
  -2  18   7      125.94      129.51      6.03 o 
  -1  18   7        3.80       12.14      4.08 o 
   0  18   7        0.05       -4.20      4.20 o 
   1  18   7       12.44       10.55      7.98 o 
   2  18   7       25.00       37.11      6.89 o 
   3  18   7       11.07       21.57      7.30 o 
   4  18   7       66.98       76.51      8.54 o 
  -9  19   7       83.59       62.93     10.22 o 
  -8  19   7      313.49      339.05     11.33 o 
  -7  19   7      268.37      258.98     11.43 o 
  -6  19   7       27.51       28.37      6.77 o 
  -5  19   7      664.80      606.06     15.79 o 
  -4  19   7     1482.68     1356.87     43.02 o 
  -3  19   7      484.67      482.13     13.19 o 
  -2  19   7      698.02      690.22     13.55 o 
  -1  19   7     1521.39     1563.21     25.04 o 
   0  19   7       51.83       50.47     16.64 o 
   1  19   7      298.50      299.57     13.73 o 
   2  19   7      470.31      459.12     21.33 o 
   3  19   7      362.11      400.28     20.25 o 
   4  19   7     1412.15     1513.55     37.85 o 
  -9  20   7      508.62      515.50     18.79 o 
  -8  20   7      156.87      166.98      8.75 o 
  -7  20   7      284.37      281.88     11.96 o 
  -6  20   7      397.14      384.80     12.98 o 
  -5  20   7      167.39      169.06      9.06 o 
  -4  20   7      156.96      165.30      8.64 o 
  -3  20   7      995.79     1009.04     18.13 o 
  -2  20   7      670.35      668.22     13.40 o 
  -1  20   7      181.43      184.22     16.70 o 
   0  20   7     1057.81     1085.53     29.16 o 
   1  20   7      415.92      429.12     24.49 o 
   2  20   7      163.06      165.52     13.82 o 
   3  20   7      367.37      365.93     19.83 o 
   4  20   7      252.77      295.43     15.60 o 
  -9  21   7       88.49      122.24     12.27 o 
  -8  21   7      384.92      407.25     12.39 o 
  -7  21   7      246.03      257.27     17.86 o 
  -6  21   7        0.30        4.52      8.15 o 
  -5  21   7      399.49      394.09     12.86 o 
  -4  21   7      338.73      330.24     11.39 o 
  -3  21   7        0.14       -1.74      4.70 o 
  -2  21   7      376.27      386.64     16.58 o 
  -1  21   7      377.83      364.51      9.33 o 
   0  21   7      368.16      415.19     17.13 o 
   1  21   7      277.27      248.69     12.74 o 
   2  21   7      334.89      356.88     19.72 o 
   3  21   7       96.55       90.56     19.42 o 
  -8  22   7       21.15       33.26      7.02 o 
  -7  22   7       66.04       78.62      8.56 o 
  -6  22   7      154.57      170.54      9.69 o 
  -5  22   7       56.05       69.08      7.73 o 
  -4  22   7       14.84        9.65      5.75 o 
  -3  22   7       18.48       29.07      6.19 o 
  -2  22   7        5.63       14.94      5.35 o 
  -1  22   7       99.12      109.46     11.67 o 
   0  22   7      228.66      221.54     20.97 o 
   1  22   7       13.27        0.24      8.53 o 
   2  22   7       67.83       66.37     11.01 o 
   3  22   7      104.10      113.81     14.28 o 
  -8  23   7        9.59        9.67      7.03 o 
  -7  23   7       49.34       42.15      8.23 o 
  -6  23   7      261.31      242.45     13.59 o 
  -5  23   7       99.68       87.98      8.35 o 
  -4  23   7      385.42      365.06     11.47 o 
  -3  23   7       18.06       16.25      5.86 o 
  -2  23   7      308.17      333.64      9.09 o 
  -1  23   7        4.60        6.40      8.72 o 
   0  23   7       15.95       24.53     21.54 o 
   1  23   7      134.39      164.05     10.43 o 
   2  23   7      136.28      142.03     12.19 o 
   3  23   7       97.44       95.28     13.77 o 
  -7  24   7        8.08        8.53      7.71 o 
  -6  24   7      121.57      113.27      9.25 o 
  -5  24   7      139.14      120.11      8.90 o 
  -4  24   7       76.65       69.77      6.99 o 
  -3  24   7      455.63      436.35     12.16 o 
  -2  24   7      372.44      389.72      9.96 o 
  -1  24   7      371.75      424.36     16.58 o 
   0  24   7      689.41      674.08     26.31 o 
   1  24   7      496.16      539.18     17.03 o 
   2  24   7       53.37       54.68     12.81 o 
  -7  25   7      515.98      517.62     16.35 o 
  -6  25   7      299.37      266.50     11.99 o 
  -5  25   7      409.40      440.59     16.41 o 
  -4  25   7      879.24      878.25     20.84 o 
  -3  25   7      204.03      199.21     13.52 o 
  -2  25   7      870.06      852.29     17.44 o 
  -1  25   7      684.95      674.61     19.97 o 
   0  25   7       15.85       15.37      9.01 o 
   1  25   7      722.46      786.68     25.41 o 
   2  25   7      492.70      475.28     23.78 o 
  -6  26   7       45.15       37.30      8.34 o 
  -5  26   7        7.57        4.55      7.28 o 
  -4  26   7       69.80       65.34      7.36 o 
  -3  26   7      304.66      318.38     10.89 o 
  -2  26   7        9.01        7.88      5.67 o 
  -1  26   7       62.91       68.26     10.23 o 
   0  26   7      179.25      179.33     12.25 o 
   1  26   7       45.37       62.94     14.32 o 
  -6  27   7       95.87       94.77     10.45 o 
  -5  27   7      101.16       88.91     10.33 o 
  -4  27   7        2.57        7.10      6.49 o 
  -3  27   7      199.20      193.92      9.14 o 
  -2  27   7       82.56       77.34      6.59 o 
  -1  27   7       42.16       41.88     15.56 o 
   0  27   7       55.59       45.74     11.39 o 
  -5  28   7       59.52       53.46     13.72 o 
  -4  28   7       60.24       67.68     17.66 o 
  -3  28   7      538.91      491.72     16.95 o 
  -2  28   7       84.14       73.17      6.80 o 
  -1  28   7       32.20       39.88     14.33 o 
  -3  29   7       11.89       18.34      7.82 o 
  -2  29   7       13.36        4.68      5.82 o 
 -12   0   8      415.73      392.74     23.79 o 
 -11   0   8      184.40      177.80     16.30 o 
 -10   0   8      870.18      848.72     32.03 o 
  -9   0   8     1111.73     1080.63     25.36 o 
  -8   0   8      322.62      346.49     16.35 o 
  -7   0   8     1175.63     1184.73     26.38 o 
  -6   0   8       91.46       85.80      4.95 o 
  -5   0   8     4532.47     4544.86     74.22 o 
  -4   0   8     5193.85     5284.69     85.65 o 
  -3   0   8       64.44      101.18      7.96 o 
  -2   0   8      721.61      607.38     21.60 o 
  -1   0   8     2286.20     2335.30     59.76 o 
   0   0   8      265.22      285.34     21.20 o 
   1   0   8     4058.97     4065.04    117.10 o 
   2   0   8     3068.00     2897.93     86.43 o 
   3   0   8      109.42       96.57     13.06 o 
   4   0   8      384.56      363.00     22.45 o 
   5   0   8      565.10      561.11     28.52 o 
   6   0   8      204.30      201.82     21.45 o 
 -12   1   8      829.06      791.72     23.39 o 
 -11   1   8       24.46       22.18     12.68 o 
 -10   1   8      213.83      246.67     12.29 o 
  -9   1   8      482.56      482.47     10.26 o 
  -8   1   8       81.66       76.46      6.46 o 
  -7   1   8      157.18      161.56      5.60 o 
  -6   1   8     1473.97     1446.26     18.29 o 
  -5   1   8      827.24      824.04     11.24 o 
  -4   1   8      701.47      726.31     10.02 o 
  -3   1   8     4260.71     4240.13     60.06 o 
  -2   1   8      444.38      464.80      9.23 o 
  -1   1   8     1900.10     1868.69     28.05 o 
   0   1   8     6556.77     6551.87    106.07 o 
   1   1   8      403.69      411.52     10.97 o 
   2   1   8      148.94      151.05      8.07 o 
   3   1   8      114.30      119.41      9.86 o 
   4   1   8       12.99        8.83      8.03 o 
   5   1   8       37.70       32.64      9.98 o 
   6   1   8      338.64      381.92     19.01 o 
 -12   2   8       77.97       84.15     10.64 o 
 -11   2   8      146.83      152.49     12.78 o 
 -10   2   8       37.30       37.60      6.02 o 
  -9   2   8        0.06       -1.30      4.98 o 
  -8   2   8       67.11       66.76      4.50 o 
  -7   2   8      402.73      407.29      8.61 o 
  -6   2   8      449.26      461.94      7.66 o 
  -5   2   8        8.20       10.40      2.48 o 
  -4   2   8      312.81      318.06      6.52 o 
  -3   2   8      627.39      667.67     11.77 o 
  -2   2   8      987.11     1001.88     14.25 o 
  -1   2   8      289.97      285.47      7.18 o 
   0   2   8       14.32       26.37      4.51 o 
   1   2   8       61.14       60.64      5.48 o 
   2   2   8       42.32       49.50      5.80 o 
   3   2   8       34.81       34.29      6.37 o 
   4   2   8       25.08       22.97      8.40 o 
   5   2   8       54.23       36.09     10.40 o 
   6   2   8       22.45       -2.38     10.68 o 
 -12   3   8       34.65       40.48     10.24 o 
 -11   3   8      168.57      193.34     11.80 o 
 -10   3   8        7.31       14.47      5.83 o 
  -9   3   8     1370.59     1304.06     24.40 o 
  -8   3   8      447.18      426.22      8.58 o 
  -7   3   8      426.79      428.83      7.62 o 
  -6   3   8      620.47      602.77      9.12 o 
  -5   3   8       55.03       60.84      2.80 o 
  -4   3   8      233.50      249.63      5.36 o 
  -3   3   8     1043.36     1052.36     15.01 o 
  -2   3   8       22.10       25.39      3.29 o 
  -1   3   8      443.81      410.96     10.41 o 
   0   3   8      617.60      582.86     13.18 o 
   1   3   8      411.78      418.25     17.46 o 
   2   3   8       68.34       67.04      7.59 o 
   3   3   8     2244.30     2335.94     41.61 o 
   4   3   8      153.84      139.26      8.83 o 
   5   3   8      161.13      159.19     14.69 o 
 -11   4   8      464.80      515.91     17.48 o 
 -10   4   8      246.87      230.61      9.41 o 
  -9   4   8        0.93        2.31      5.06 o 
  -8   4   8     2054.77     2068.66     27.92 o 
  -7   4   8     2475.31     2442.47     29.65 o 
  -6   4   8       71.72       75.68      3.85 o 
  -5   4   8     3349.26     3321.73     36.06 o 
  -4   4   8     1391.09     1356.20     18.37 o 
  -3   4   8       39.55       37.80      3.02 o 
  -2   4   8     3112.86     3057.52     51.13 o 
  -1   4   8     1853.24     1818.40     27.26 o 
   0   4   8      127.65      125.06     10.05 o 
   1   4   8     1862.85     1836.74     32.76 o 
   2   4   8     1599.52     1566.46     28.99 o 
   3   4   8        3.99        9.01      5.79 o 
   4   4   8      567.76      584.38     15.52 o 
   5   4   8      903.86      911.34     24.19 o 
 -11   5   8      148.37      144.05     10.73 o 
 -10   5   8       89.25       98.97      7.24 o 
  -9   5   8     1037.49     1022.77     18.00 o 
  -8   5   8      110.39       98.50      7.87 o 
  -7   5   8     1843.20     1855.15     23.14 o 
  -6   5   8     5065.76     5109.52     59.03 o 
  -5   5   8      858.18      843.33     12.91 o 
  -4   5   8     1214.98     1113.61     41.44 o 
  -3   5   8     2501.99     2411.31     28.83 o 
  -2   5   8      486.14      465.56     16.49 o 
  -1   5   8      484.11      448.53     10.22 o 
   0   5   8     3189.05     3074.85     44.43 o 
   1   5   8      663.12      654.56     18.47 o 
   2   5   8      283.67      284.61     13.90 o 
   3   5   8     2787.20     2819.28     49.07 o 
   4   5   8      569.71      578.03     15.54 o 
   5   5   8      576.55      592.31     16.59 o 
 -11   6   8       64.68       84.88     10.59 o 
 -10   6   8       17.75       17.65      5.58 o 
  -9   6   8        9.75        3.00      4.72 o 
  -8   6   8        5.30        3.19      4.20 o 
  -7   6   8      924.67      933.39     12.96 o 
  -6   6   8      103.41       99.14      4.31 o 
  -5   6   8      917.01      886.74     13.38 o 
  -4   6   8      698.46      704.20     10.24 o 
  -3   6   8        0.46        0.80      2.73 o 
  -2   6   8      191.36      182.00      8.31 o 
  -1   6   8      933.77      940.49     15.65 o 
   0   6   8      817.77      842.15     14.41 o 
   1   6   8      810.95      793.42     16.90 o 
   2   6   8     1616.97     1559.30     28.97 o 
   3   6   8        1.50        4.99      5.93 o 
   4   6   8       48.73       58.54      7.57 o 
   5   6   8      205.77      209.13     10.98 o 
 -11   7   8       32.00       36.86      7.14 o 
 -10   7   8        2.78        8.31      5.49 o 
  -9   7   8       53.75       48.73      6.70 o 
  -8   7   8        2.48       -3.94      3.94 o 
  -7   7   8      403.86      416.97      8.26 o 
  -6   7   8      102.11      101.30      4.34 o 
  -5   7   8       15.54       23.57      3.16 o 
  -4   7   8      335.14      373.02      8.14 o 
  -3   7   8      509.13      553.25     11.68 o 
  -2   7   8      108.33      110.57      7.49 o 
  -1   7   8       66.87       62.07      5.66 o 
   0   7   8      651.11      677.69     24.92 o 
   1   7   8        6.70       11.96      7.25 o 
   2   7   8       29.11       28.49      5.52 o 
   3   7   8      100.13       93.02      7.62 o 
   4   7   8      114.54      103.91      8.33 o 
   5   7   8        9.18        7.34     10.24 o 
 -11   8   8      243.28      248.68      9.34 o 
 -10   8   8      622.80      632.61     13.56 o 
  -9   8   8        0.09        1.60      4.65 o 
  -8   8   8      572.63      593.15     11.85 o 
  -7   8   8       48.06       47.79      4.42 o 
  -6   8   8       87.60       78.70      3.71 o 
  -5   8   8     1259.21     1250.00     16.39 o 
  -4   8   8     3209.96     3220.96     41.92 o 
  -3   8   8      461.17      446.62      9.25 o 
  -2   8   8     2759.25     2611.21     44.30 o 
  -1   8   8     2600.81     2644.75     44.90 o 
   0   8   8      476.40      505.06     10.21 o 
   1   8   8     1276.79     1276.70     32.28 o 
   2   8   8      270.51      290.16     11.16 o 
   3   8   8      166.71      155.84      9.74 o 
   4   8   8      247.04      240.73     12.51 o 
   5   8   8      499.98      514.52     18.20 o 
 -11   9   8      123.59      112.73      9.39 o 
 -10   9   8      168.03      193.67     11.43 o 
  -9   9   8      382.56      399.26     12.67 o 
  -8   9   8      502.99      492.30     13.04 o 
  -7   9   8     1424.56     1472.60     21.57 o 
  -6   9   8      536.42      538.16     10.01 o 
  -5   9   8      129.93      131.59      4.23 o 
  -4   9   8     1646.64     1639.86     22.69 o 
  -3   9   8     6348.35     6288.80     88.09 o 
  -2   9   8     6549.11     6702.59     93.77 o 
  -1   9   8     1390.54     1391.23     30.47 o 
   0   9   8      408.34      422.72      9.32 o 
   1   9   8      215.50      223.94      7.89 o 
   2   9   8      531.36      514.45     15.83 o 
   3   9   8     1262.62     1286.68     30.38 o 
   4   9   8      901.62      883.81     23.75 o 
   5   9   8      228.53      208.67     12.85 o 
 -11  10   8      364.42      414.69     14.20 o 
 -10  10   8      167.17      142.35      9.99 o 
  -9  10   8       93.96      116.85      7.94 o 
  -8  10   8      638.65      675.98     14.23 o 
  -7  10   8      546.72      567.26     10.98 o 
  -6  10   8      130.97      135.10      5.34 o 
  -5  10   8      619.74      640.78     11.65 o 
  -4  10   8     1048.54     1112.91     20.24 o 
  -3  10   8       21.96       21.60      3.26 o 
  -2  10   8     5366.56     5521.27     77.70 o 
  -1  10   8     3571.06     3611.28     72.90 o 
   0  10   8      225.62      214.78      7.54 o 
   1  10   8      462.42      474.15     11.36 o 
   2  10   8      406.07      416.98     10.71 o 
   3  10   8       81.31       97.27      8.66 o 
   4  10   8      398.35      378.03     14.70 o 
   5  10   8       58.05       55.35      9.57 o 
 -11  11   8       18.40       24.68      8.44 o 
 -10  11   8       13.38       15.24      7.35 o 
  -9  11   8      133.47      150.73      9.29 o 
  -8  11   8      181.52      171.61      7.61 o 
  -7  11   8       35.82       43.30      4.71 o 
  -6  11   8       92.96      110.28      5.19 o 
  -5  11   8       75.03       77.24      5.18 o 
  -4  11   8       11.98        7.20      3.12 o 
  -3  11   8      351.20      345.47      7.69 o 
  -2  11   8       63.55       63.31      3.95 o 
  -1  11   8      197.12      206.53      9.15 o 
   0  11   8      525.42      541.72     18.41 o 
   1  11   8       70.95       60.95      5.21 o 
   2  11   8        0.40       -0.97      4.91 o 
   3  11   8       11.18       14.38      7.06 o 
   4  11   8       10.47        4.28      7.81 o 
   5  11   8       89.24       98.75     10.55 o 
 -11  12   8        4.11       10.99      7.91 o 
 -10  12   8      168.76      164.28      9.77 o 
  -9  12   8       64.09       78.58      7.54 o 
  -8  12   8      405.91      402.28     11.12 o 
  -7  12   8      349.60      334.71      8.48 o 
  -6  12   8        8.69       12.15      3.89 o 
  -5  12   8      981.55      914.07     16.42 o 
  -4  12   8      324.07      317.83      8.36 o 
  -3  12   8      218.21      217.62      6.08 o 
  -2  12   8       25.71       30.73      3.71 o 
  -1  12   8      318.77      327.34     14.66 o 
   0  12   8        9.97        2.75      5.41 o 
   1  12   8     1157.82     1206.17     36.40 o 
   2  12   8      186.05      178.75      9.09 o 
   3  12   8       38.95       33.31      7.37 o 
   4  12   8      485.01      490.99     16.75 o 
   5  12   8       46.06       70.48      9.77 o 
 -11  13   8        9.90       18.86     10.03 o 
 -10  13   8      237.68      270.76     14.43 o 
  -9  13   8      309.74      313.69     16.75 o 
  -8  13   8      676.64      665.32     12.83 o 
  -7  13   8      127.66      134.21      5.98 o 
  -6  13   8     2003.70     2013.11     28.05 o 
  -5  13   8      324.84      315.16     14.24 o 
  -4  13   8     1189.31     1199.68     20.10 o 
  -3  13   8     2108.03     2038.92     27.65 o 
  -2  13   8      196.47      204.03      6.11 o 
  -1  13   8      237.90      245.33      9.81 o 
   0  13   8     1148.43     1190.97     21.96 o 
   1  13   8     1091.60     1144.54     35.46 o 
   2  13   8      576.11      610.49     17.41 o 
   3  13   8     1157.61     1111.31     26.74 o 
   4  13   8      140.27      154.10     10.31 o 
 -10  14   8      285.97      284.04     14.66 o 
  -9  14   8       27.52       42.69      9.26 o 
  -8  14   8     1719.66     1815.87     26.59 o 
  -7  14   8      849.76      863.34     14.88 o 
  -6  14   8       33.69       41.67      7.13 o 
  -5  14   8     2155.26     2078.88     35.17 o 
  -4  14   8     1656.12     1597.80     25.63 o 
  -3  14   8       34.13       36.10      4.54 o 
  -2  14   8      642.72      668.64     13.73 o 
  -1  14   8     1556.55     1576.49     51.42 o 
   0  14   8       76.37       84.61      8.31 o 
   1  14   8     1569.36     1613.26     28.53 o 
   2  14   8     1527.26     1555.16     27.80 o 
   3  14   8        7.34       12.86      6.73 o 
   4  14   8      923.57     1020.04     28.27 o 
 -10  15   8      287.40      312.08     15.77 o 
  -9  15   8      436.69      478.83     17.87 o 
  -8  15   8      110.36      110.03      7.42 o 
  -7  15   8       32.10       32.10      5.02 o 
  -6  15   8      621.06      632.51     13.41 o 
  -5  15   8       32.91       31.45      5.58 o 
  -4  15   8        4.25        6.42      4.39 o 
  -3  15   8      271.74      272.60      8.23 o 
  -2  15   8       61.15       59.77      5.01 o 
  -1  15   8      255.87      249.60      8.52 o 
   0  15   8     1346.83     1349.39     46.15 o 
   1  15   8      302.73      311.21      9.31 o 
   2  15   8       74.57       95.39      5.98 o 
   3  15   8      309.12      295.39      9.72 o 
   4  15   8      218.04      249.17     11.94 o 
 -10  16   8        3.42       -5.56      9.14 o 
  -9  16   8       44.53       49.71      9.25 o 
  -8  16   8      405.60      415.35     12.01 o 
  -7  16   8       71.81       77.40      6.54 o 
  -6  16   8      726.56      740.98     15.15 o 
  -5  16   8        0.73        2.64      4.76 o 
  -4  16   8       75.51       67.13      5.63 o 
  -3  16   8        1.59        4.00      4.24 o 
  -2  16   8       70.95       70.64      5.36 o 
  -1  16   8      625.11      625.93     15.15 o 
   0  16   8        2.26        0.99      5.06 o 
   1  16   8      151.20      161.98      6.95 o 
   2  16   8        0.49        2.25      5.75 o 
   3  16   8       21.70       21.28      5.11 o 
   4  16   8      131.54      143.58      8.81 o 
 -10  17   8       15.75       21.96     17.60 o 
  -9  17   8      324.04      332.85     22.00 o 
  -8  17   8        2.75        7.72      5.94 o 
  -7  17   8      841.29      867.20     20.68 o 
  -6  17   8     1254.26     1195.53     21.11 o 
  -5  17   8       96.13       95.67      6.30 o 
  -4  17   8       30.04       28.85      5.03 o 
  -3  17   8      863.17      851.49     15.84 o 
  -2  17   8       83.65       82.99      5.55 o 
  -1  17   8     1315.95     1266.64     29.66 o 
   0  17   8     1055.03     1118.78     24.72 o 
   1  17   8       66.91       74.08      5.13 o 
   2  17   8        7.52        2.05      6.91 o 
   3  17   8      563.33      609.24     17.96 o 
   4  17   8       14.99       29.02     12.89 o 
  -9  18   8       29.16       44.46      9.59 o 
  -8  18   8      345.88      363.65     11.52 o 
  -7  18   8      623.59      636.54     22.71 o 
  -6  18   8       33.52       37.43      6.94 o 
  -5  18   8     1206.39     1213.29     21.22 o 
  -4  18   8     1734.55     1765.04     28.37 o 
  -3  18   8       39.05       39.02      5.23 o 
  -2  18   8     1423.44     1407.48     23.21 o 
  -1  18   8      975.58      976.29     24.13 o 
   0  18   8       61.97       59.99     12.80 o 
   1  18   8     1774.13     1839.26     56.86 o 
   2  18   8      354.08      378.74     13.85 o 
   3  18   8       21.14       25.03      7.75 o 
  -9  19   8      215.23      249.98     13.92 o 
  -8  19   8       30.19       27.74      6.80 o 
  -7  19   8        5.87        8.94      7.31 o 
  -6  19   8      583.81      604.91     26.47 o 
  -5  19   8      195.59      189.03      9.40 o 
  -4  19   8      468.96      479.40     11.51 o 
  -3  19   8     1050.67     1035.71     20.01 o 
  -2  19   8      350.61      351.16      9.69 o 
  -1  19   8       25.79       24.45      5.80 o 
   0  19   8     1132.50     1199.16     27.49 o 
   1  19   8      743.82      722.97     27.34 o 
   2  19   8      177.63      176.18     14.41 o 
   3  19   8      421.28      445.82     21.48 o 
  -9  20   8        2.60       -6.58      7.76 o 
  -8  20   8       23.12       21.13      6.78 o 
  -7  20   8       15.98       20.67      7.60 o 
  -6  20   8        0.72        3.43      6.47 o 
  -5  20   8      238.64      250.46     10.68 o 
  -4  20   8      116.31      121.51      8.03 o 
  -3  20   8        0.92        4.46      5.84 o 
  -2  20   8       27.81       21.37      5.10 o 
  -1  20   8      255.67      263.98     15.51 o 
   0  20   8        4.05       -0.82     12.60 o 
   1  20   8        0.80       14.10     10.23 o 
   2  20   8       10.93        7.44     10.84 o 
   3  20   8      100.14       95.49     13.09 o 
  -9  21   8      234.03      225.24     13.53 o 
  -8  21   8      138.12      132.71      8.55 o 
  -7  21   8        0.69        5.36      7.06 o 
  -6  21   8      446.24      444.13     14.66 o 
  -5  21   8       56.60       70.22     10.29 o 
  -4  21   8      176.03      169.35      8.28 o 
  -3  21   8       64.30       59.95      6.87 o 
  -2  21   8       12.55       12.07      4.99 o 
  -1  21   8      142.26      151.95      8.70 o 
   0  21   8      535.18      544.70     27.81 o 
   1  21   8        0.68       12.23     11.07 o 
   2  21   8      144.64      171.22     14.88 o 
  -8  22   8      515.63      488.27     16.45 o 
  -7  22   8      234.06      218.69     11.42 o 
  -6  22   8        3.49       13.12      7.28 o 
  -5  22   8      313.35      307.96     12.31 o 
  -4  22   8      724.59      739.88     15.36 o 
  -3  22   8      104.17      104.70      8.70 o 
  -2  22   8      522.17      513.59     12.10 o 
  -1  22   8      308.54      322.75     16.24 o 
   0  22   8        2.49       25.60     13.24 o 
   1  22   8      344.34      338.26     19.47 o 
   2  22   8      839.13      854.32     32.19 o 
  -8  23   8       44.97       54.94      9.11 o 
  -7  23   8      606.91      609.30     17.50 o 
  -6  23   8     1136.08     1146.70     47.07 o 
  -5  23   8       72.79       83.55      8.39 o 
  -4  23   8       81.54      105.53     11.68 o 
  -3  23   8      999.25      979.96     18.47 o 
  -2  23   8      179.86      159.46      8.08 o 
  -1  23   8      255.96      279.59     15.49 o 
   0  23   8      912.31      954.60     39.61 o 
   1  23   8      126.32      125.41     14.14 o 
   2  23   8      159.37      130.24     14.82 o 
  -7  24   8       37.78       36.23      8.49 o 
  -6  24   8      133.15      135.61     10.02 o 
  -5  24   8      165.56      170.02      9.97 o 
  -4  24   8       24.76       24.18      6.65 o 
  -3  24   8       13.73        5.79      6.35 o 
  -2  24   8      248.62      265.66      9.10 o 
  -1  24   8      241.75      222.84     14.50 o 
   0  24   8       10.21       24.39     15.29 o 
   1  24   8        3.98       13.64     11.99 o 
  -7  25   8       85.45       97.63     12.32 o 
  -6  25   8       69.03       83.18      8.99 o 
  -5  25   8       35.27       30.72      7.77 o 
  -4  25   8       67.01       73.40      7.47 o 
  -3  25   8      250.78      248.61      8.69 o 
  -2  25   8        3.39       11.72      5.00 o 
  -1  25   8       39.92       41.87     11.62 o 
   0  25   8       90.64      118.81     18.69 o 
   1  25   8       65.01       48.82     13.64 o 
  -6  26   8       38.84       44.55      9.83 o 
  -5  26   8      698.31      709.63     21.72 o 
  -4  26   8       92.18       80.65      9.04 o 
  -3  26   8        1.15       -3.85      6.25 o 
  -2  26   8      282.03      296.19      8.90 o 
  -1  26   8      227.20      235.85     18.25 o 
   0  26   8        6.23      -15.53     15.53 o 
  -5  27   8      525.83      524.56     26.70 o 
  -4  27   8      790.64      769.93     25.62 o 
  -3  27   8      790.92      766.87     33.93 o 
  -2  27   8      176.65      162.90      9.05 o 
  -1  27   8      150.64      158.01     19.26 o 
 -12   1   9        2.07       -2.55      9.14 o 
 -11   1   9      354.69      394.32     15.53 o 
 -10   1   9      234.82      239.92     18.20 o 
  -9   1   9        0.83        5.18      4.34 o 
  -8   1   9      208.29      210.95      6.81 o 
  -7   1   9        6.96        8.65      3.44 o 
  -6   1   9      922.30      906.49     13.49 o 
  -5   1   9     2199.47     2203.69     26.62 o 
  -4   1   9      825.10      815.66     14.25 o 
  -3   1   9        4.00        5.16      2.50 o 
  -2   1   9     2014.51     2041.99     30.74 o 
  -1   1   9      561.59      579.23     14.30 o 
   0   1   9      620.98      586.72     15.88 o 
   1   1   9      454.79      450.95     12.83 o 
   2   1   9      285.95      292.32     13.23 o 
   3   1   9        6.08        2.95      7.89 o 
   4   1   9      814.07      792.24     33.76 o 
   5   1   9      341.62      316.83     17.13 o 
 -12   2   9       17.41        5.54      9.27 o 
 -11   2   9       67.44       62.15      9.40 o 
 -10   2   9      570.81      586.02     14.04 o 
  -9   2   9      461.80      449.02     12.39 o 
  -8   2   9       78.30       66.48      4.64 o 
  -7   2   9      368.04      368.72      8.20 o 
  -6   2   9     1191.71     1141.59     16.29 o 
  -5   2   9      151.96      150.06      4.27 o 
  -4   2   9     4127.73     4099.45     52.30 o 
  -3   2   9     3236.29     3275.98     47.37 o 
  -2   2   9      102.16      105.38      5.22 o 
  -1   2   9     1729.14     1741.12     31.29 o 
   0   2   9     3096.99     3085.32     52.45 o 
   1   2   9      378.36      377.51     11.20 o 
   2   2   9     2162.02     2094.86     38.26 o 
   3   2   9     1549.38     1606.61     34.77 o 
   4   2   9       16.84       18.06      9.41 o 
   5   2   9      265.08      275.42     16.26 o 
 -11   3   9       68.90       64.23     14.64 o 
 -10   3   9       31.52       25.59      6.04 o 
  -9   3   9       40.75       39.85      5.59 o 
  -8   3   9      685.33      657.64     12.13 o 
  -7   3   9        8.68        5.36      3.87 o 
  -6   3   9      965.65      983.41     14.37 o 
  -5   3   9      644.64      606.79     10.20 o 
  -4   3   9      904.37      890.00     13.44 o 
  -3   3   9     1391.00     1411.96     22.19 o 
  -2   3   9     2032.86     1997.98     29.87 o 
  -1   3   9      692.35      700.87     21.47 o 
   0   3   9      125.26      118.48      6.73 o 
   1   3   9     1221.88     1216.02     23.82 o 
   2   3   9      410.88      419.54     14.03 o 
   3   3   9      152.07      149.47      8.89 o 
   4   3   9      473.28      478.58     30.28 o 
   5   3   9      140.60      141.22     10.60 o 
 -11   4   9        9.04        6.17      8.15 o 
 -10   4   9       52.76       52.31      7.51 o 
  -9   4   9      107.12       97.71      6.44 o 
  -8   4   9       21.81       24.45      4.02 o 
  -7   4   9       67.93       68.83      3.93 o 
  -6   4   9     1099.55     1108.22     15.88 o 
  -5   4   9        3.95        6.50      3.28 o 
  -4   4   9       89.80       88.53      4.05 o 
  -3   4   9      352.60      355.66      8.39 o 
  -2   4   9        7.03        3.32      3.24 o 
  -1   4   9      310.45      299.02      9.70 o 
   0   4   9        7.27       11.13      4.83 o 
   1   4   9       20.54       19.16      5.54 o 
   2   4   9      274.36      270.89     10.49 o 
   3   4   9     1411.29     1363.03     27.21 o 
   4   4   9      126.62      114.10      9.18 o 
   5   4   9        2.10       11.78     10.74 o 
 -11   5   9        2.24        6.53      6.40 o 
 -10   5   9        5.19       11.79      5.93 o 
  -9   5   9        0.10        1.49      5.12 o 
  -8   5   9       43.96       43.19      4.16 o 
  -7   5   9      732.94      720.09     11.53 o 
  -6   5   9      653.34      644.18     12.13 o 
  -5   5   9      267.94      253.83      7.19 o 
  -4   5   9       16.46       12.39      3.14 o 
  -3   5   9       38.23       38.04     11.61 o 
  -2   5   9       50.66       48.10      5.13 o 
  -1   5   9      251.94      261.87     14.85 o 
   0   5   9        0.72        2.81      4.80 o 
   1   5   9        9.76       14.41      5.50 o 
   2   5   9      258.04      255.35     10.12 o 
   3   5   9      252.01      246.66     10.87 o 
   4   5   9      291.54      293.38     16.71 o 
   5   5   9      111.64      125.98     12.81 o 
 -11   6   9       17.38       20.36      6.77 o 
 -10   6   9      156.06      180.75      8.33 o 
  -9   6   9      125.37      121.83      6.67 o 
  -8   6   9      143.28      158.61      6.88 o 
  -7   6   9      660.94      665.40     11.57 o 
  -6   6   9     1185.21     1126.89     16.71 o 
  -5   6   9       40.34       41.46      3.92 o 
  -4   6   9     1029.99      980.42     16.16 o 
  -3   6   9     1571.44     1552.58     28.25 o 
  -2   6   9      352.03      377.21     10.71 o 
  -1   6   9     2577.77     2592.61     38.22 o 
   0   6   9     2477.17     2479.59     57.54 o 
   1   6   9        5.60       11.58      5.41 o 
   2   6   9      863.92      828.62     21.58 o 
   3   6   9      218.57      241.38     10.46 o 
   4   6   9       53.70       70.01     13.23 o 
 -11   7   9       79.93       94.16      9.16 o 
 -10   7   9        8.22       13.63      5.88 o 
  -9   7   9      293.84      320.23      9.87 o 
  -8   7   9     2234.37     2230.76     39.66 o 
  -7   7   9     1305.18     1274.80     18.71 o 
  -6   7   9       22.38       28.11      3.66 o 
  -5   7   9     2559.49     2541.00     33.57 o 
  -4   7   9      461.32      453.78     10.97 o 
  -3   7   9      381.12      345.39      9.28 o 
  -2   7   9     2818.67     2819.20     47.99 o 
  -1   7   9     1034.14     1061.73     17.62 o 
   0   7   9      548.04      545.05     10.83 o 
   1   7   9     4199.67     4129.60     69.15 o 
   2   7   9     1025.26      992.49     20.98 o 
   3   7   9        1.80        7.59      6.57 o 
   4   7   9     1458.17     1447.39     34.91 o 
 -11   8   9       34.00       31.56      9.01 o 
 -10   8   9      133.78      133.10     10.21 o 
  -9   8   9      151.69      165.82      8.78 o 
  -8   8   9        4.49        9.46      5.52 o 
  -7   8   9      511.63      503.24     11.41 o 
  -6   8   9      472.86      497.79      9.66 o 
  -5   8   9      395.83      415.16      8.21 o 
  -4   8   9      347.88      333.74      9.83 o 
  -3   8   9     1511.88     1511.82     27.01 o 
  -2   8   9      116.10      124.45      7.58 o 
  -1   8   9      454.65      442.03      9.75 o 
   0   8   9     1291.92     1302.96     30.11 o 
   1   8   9       30.26       23.42      7.31 o 
   2   8   9      238.59      235.81     11.72 o 
   3   8   9      590.57      609.74     18.57 o 
   4   8   9       11.49        9.57      8.94 o 
 -11   9   9        9.92        6.49      8.86 o 
 -10   9   9      211.88      206.36     10.01 o 
  -9   9   9       23.23       22.12      6.68 o 
  -8   9   9        2.52        5.54      5.24 o 
  -7   9   9       62.98       63.43      5.42 o 
  -6   9   9       52.31       47.24      4.30 o 
  -5   9   9       77.04       83.89      4.27 o 
  -4   9   9       60.48       77.45      8.21 o 
  -3   9   9       38.63       48.52      4.79 o 
  -2   9   9      642.10      656.58     17.30 o 
  -1   9   9      248.29      241.85      8.24 o 
   0   9   9       36.80       37.97      4.71 o 
   1   9   9       74.00       42.57      8.94 o 
   2   9   9       17.83       16.76      7.27 o 
   3   9   9        2.28       -5.84      7.40 o 
   4   9   9       20.58       30.07     12.38 o 
 -11  10   9       42.72       31.14      8.15 o 
 -10  10   9       88.47       99.81      8.54 o 
  -9  10   9      247.98      240.01     10.14 o 
  -8  10   9        5.75        0.13      5.10 o 
  -7  10   9      228.58      241.89      7.63 o 
  -6  10   9     1247.26     1232.61     18.58 o 
  -5  10   9       92.22       97.22      4.70 o 
  -4  10   9      773.23      759.30     19.33 o 
  -3  10   9      264.17      250.26      8.29 o 
  -2  10   9      733.63      766.64     21.71 o 
  -1  10   9       31.29       30.27      4.54 o 
   0  10   9     1326.57     1350.70     27.33 o 
   1  10   9       49.33       49.81      5.13 o 
   2  10   9      309.91      354.43     13.66 o 
   3  10   9      583.63      585.27     30.53 o 
   4  10   9        0.28       -6.02      8.53 o 
 -11  11   9       89.74       91.87      9.23 o 
 -10  11   9       14.54       20.60      8.94 o 
  -9  11   9       16.24       30.35      7.07 o 
  -8  11   9      743.91      748.50     13.80 o 
  -7  11   9      537.45      540.18     10.81 o 
  -6  11   9       17.75       18.52      4.22 o 
  -5  11   9      863.58      891.67     14.18 o 
  -4  11   9      372.04      375.17      8.29 o 
  -3  11   9        3.82        5.67      4.27 o 
  -2  11   9     5512.80     5483.52    148.83 o 
  -1  11   9      745.30      772.74     41.20 o 
   0  11   9      685.04      690.29     14.75 o 
   1  11   9     2077.08     2092.51     36.28 o 
   2  11   9     1051.51     1109.43     27.02 o 
   3  11   9        9.37       12.03      7.81 o 
   4  11   9      652.64      658.53     20.43 o 
 -11  12   9       12.82        8.23      8.08 o 
 -10  12   9      131.38      145.72      9.42 o 
  -9  12   9      205.22      222.44     10.00 o 
  -8  12   9      124.77      134.01      6.53 o 
  -7  12   9      719.93      749.01     14.05 o 
  -6  12   9      796.38      800.48     20.15 o 
  -5  12   9        0.60        1.33      4.47 o 
  -4  12   9     1753.30     1722.89     24.16 o 
  -3  12   9      627.01      672.43     14.36 o 
  -2  12   9      173.24      204.94     19.09 o 
  -1  12   9      946.91      952.35     44.94 o 
   0  12   9     1136.83     1153.53     21.67 o 
   1  12   9      160.03      157.86      7.10 o 
   2  12   9      273.94      275.05     12.43 o 
   3  12   9      427.52      403.58     15.09 o 
   4  12   9      251.26      249.36     12.89 o 
 -10  13   9       44.99       49.88      9.19 o 
  -9  13   9       32.74       30.20      7.15 o 
  -8  13   9        2.03       -4.93      4.93 o 
  -7  13   9       91.74      107.13      8.25 o 
  -6  13   9       92.06       91.07      6.06 o 
  -5  13   9      108.71      131.08      6.61 o 
  -4  13   9      120.50      114.45      7.81 o 
  -3  13   9      463.61      469.49     12.68 o 
  -2  13   9      812.04      813.06     51.05 o 
  -1  13   9     1320.85     1325.98     29.69 o 
   0  13   9       69.21       82.17     12.63 o 
   1  13   9       87.65       88.58      6.13 o 
   2  13   9        3.89        2.27      6.71 o 
   3  13   9       37.00       38.90      8.23 o 
   4  13   9      136.80      125.70     11.44 o 
 -10  14   9        1.93       -2.80      7.20 o 
  -9  14   9      670.72      631.44     16.24 o 
  -8  14   9      124.41      122.59      6.65 o 
  -7  14   9       37.85       38.48      5.18 o 
  -6  14   9       58.35       54.06      5.80 o 
  -5  14   9      197.82      182.49      7.32 o 
  -4  14   9       81.55       74.02      6.79 o 
  -3  14   9      636.98      636.93     12.42 o 
  -2  14   9       25.60       30.02      5.79 o 
  -1  14   9       18.73       11.85      5.75 o 
   0  14   9      165.41      185.71      7.40 o 
   1  14   9      118.83      110.30      6.50 o 
   2  14   9      282.82      315.01     10.07 o 
   3  14   9       56.36       58.00     11.34 o 
 -10  15   9      185.58      175.96     10.89 o 
  -9  15   9       64.81       78.54      8.10 o 
  -8  15   9      168.90      179.49      7.54 o 
  -7  15   9      757.25      756.81     15.26 o 
  -6  15   9      221.98      195.47      8.77 o 
  -5  15   9     1224.29     1171.30     20.58 o 
  -4  15   9      827.23      774.18     15.13 o 
  -3  15   9       84.69       92.68      5.87 o 
  -2  15   9     1947.76     1959.05     35.89 o 
  -1  15   9     1213.80     1253.26     31.18 o 
   0  15   9      131.42      130.22      6.67 o 
   1  15   9      783.86      839.58     18.76 o 
   2  15   9      583.87      597.10     16.74 o 
   3  15   9      414.17      447.51     22.35 o 
 -10  16   9       57.95       83.79     11.21 o 
  -9  16   9      225.93      225.44     10.56 o 
  -8  16   9       35.75       31.29      5.72 o 
  -7  16   9     1487.45     1485.95     25.42 o 
  -6  16   9      318.60      318.43      9.99 o 
  -5  16   9       22.98       25.47      5.44 o 
  -4  16   9      861.59      868.29     16.57 o 
  -3  16   9     1069.84     1041.68     18.55 o 
  -2  16   9       58.23       70.75      9.57 o 
  -1  16   9      662.98      641.42     16.73 o 
   0  16   9      949.41     1017.92     19.65 o 
   1  16   9       83.08       92.83      7.11 o 
   2  16   9      821.96      866.43     23.60 o 
   3  16   9      662.12      695.10     18.67 o 
 -10  17   9       80.61       96.99     11.58 o 
  -9  17   9      125.84      132.72      9.84 o 
  -8  17   9       68.21       90.38      8.24 o 
  -7  17   9      182.91      174.20      8.35 o 
  -6  17   9      226.46      216.65      8.59 o 
  -5  17   9      898.78      870.79     16.94 o 
  -4  17   9      354.28      363.41     10.13 o 
  -3  17   9      176.07      164.78      8.96 o 
  -2  17   9      472.32      460.06     15.27 o 
  -1  17   9      107.53      104.76      9.79 o 
   0  17   9       45.66       50.97      5.42 o 
   1  17   9      254.80      263.28     11.16 o 
   2  17   9      222.92      234.86      8.60 o 
   3  17   9      362.22      370.93     21.45 o 
  -9  18   9        0.16       15.23      8.11 o 
  -8  18   9      116.96       95.68      8.65 o 
  -7  18   9      214.95      249.51      9.72 o 
  -6  18   9       70.30       60.00      6.80 o 
  -5  18   9       14.51       14.20      5.37 o 
  -4  18   9      129.76      112.76      6.58 o 
  -3  18   9       22.47       19.12      5.28 o 
  -2  18   9       30.01       39.68      7.23 o 
  -1  18   9       92.71      106.37      9.90 o 
   0  18   9        2.44        5.75      5.77 o 
   1  18   9       28.01       38.97      5.30 o 
   2  18   9       46.54       49.03      8.81 o 
  -9  19   9       66.95       72.33      9.19 o 
  -8  19   9       98.13      115.90      8.26 o 
  -7  19   9        9.52       13.55      7.53 o 
  -6  19   9       70.93       78.05      6.86 o 
  -5  19   9      319.07      324.97     10.21 o 
  -4  19   9      257.40      249.28      9.02 o 
  -3  19   9       36.75       43.32      5.67 o 
  -2  19   9      422.02      416.72     31.63 o 
  -1  19   9       16.18       19.43      6.60 o 
   0  19   9       97.11      103.87      6.96 o 
   1  19   9      155.86      177.76     14.22 o 
  -9  20   9      124.95      117.49      9.97 o 
  -8  20   9      288.28      304.10     13.51 o 
  -7  20   9       14.32       20.56      7.72 o 
  -6  20   9      165.89      166.20      8.31 o 
  -5  20   9        4.34        2.76     10.22 o 
  -4  20   9     1164.99     1191.88     21.23 o 
  -3  20   9     1499.42     1465.92     24.69 o 
  -2  20   9      213.30      217.42     15.32 o 
  -1  20   9     1117.27     1167.53     28.06 o 
   0  20   9     1315.48     1302.29     43.21 o 
   1  20   9       28.84       48.60     12.07 o 
   2  20   9      178.56      188.31     15.20 o 
  -8  21   9      116.13      133.53     10.61 o 
  -7  21   9      309.85      313.55     13.41 o 
  -6  21   9      248.37      253.40     11.77 o 
  -5  21   9     1236.21     1273.32     30.68 o 
  -4  21   9      105.08      110.57      8.12 o 
  -3  21   9      290.42      308.40      9.80 o 
  -2  21   9      285.01      279.86     12.20 o 
  -1  21   9      127.27      147.67      8.64 o 
   0  21   9      258.82      271.24     19.22 o 
   1  21   9      785.17      766.07     30.06 o 
  -8  22   9       32.48       24.97      8.42 o 
  -7  22   9        4.71       -7.84      7.84 o 
  -6  22   9       14.31       16.96      7.85 o 
  -5  22   9        0.25       -1.99      8.01 o 
  -4  22   9      126.46      125.98      8.19 o 
  -3  22   9      337.46      350.15     10.65 o 
  -2  22   9       41.38       46.31     13.58 o 
  -1  22   9       83.99       90.11     11.52 o 
   0  22   9      114.08      128.60     14.65 o 
   1  22   9       11.53       11.23     11.74 o 
  -7  23   9       30.01       12.97      8.17 o 
  -6  23   9       70.93       65.45      8.82 o 
  -5  23   9      143.90      147.63      8.16 o 
  -4  23   9      350.45      362.24     11.11 o 
  -3  23   9       14.77       18.32      5.89 o 
  -2  23   9       16.64        6.36      6.80 o 
  -1  23   9      376.59      380.84     27.15 o 
   0  23   9       16.24       23.67     12.72 o 
  -7  24   9      341.93      347.52     16.81 o 
  -6  24   9      659.29      660.70     26.02 o 
  -5  24   9      100.10      118.47      9.40 o 
  -4  24   9       75.04       62.80      7.03 o 
  -3  24   9      302.98      288.16      9.96 o 
  -2  24   9       58.07       50.57      8.82 o 
  -1  24   9      352.33      403.52     26.65 o 
   0  24   9      415.25      421.30     23.39 o 
  -6  25   9       86.73       94.42     11.12 o 
  -5  25   9      157.67      159.63     11.76 o 
  -4  25   9       37.67       46.00      6.39 o 
  -3  25   9       33.68       38.62      6.98 o 
  -2  25   9      483.87      519.65     19.06 o 
  -5  26   9       78.31       74.52     15.50 o 
  -4  26   9      120.01      110.55      8.05 o 
  -3  26   9      202.82      218.38     10.76 o 
 -11   0  10      311.02      297.12     19.76 o 
 -10   0  10       41.99       40.07      7.48 o 
  -9   0  10        8.01       20.01     13.55 o 
  -8   0  10     2743.62     2765.89     57.30 o 
  -7   0  10     1892.71     1819.64     38.69 o 
  -6   0  10     1283.45     1271.70     23.60 o 
  -5   0  10     2209.56     2191.06     46.93 o 
  -4   0  10       48.76       47.58      6.33 o 
  -3   0  10      217.11      238.24     23.56 o 
  -2   0  10     1798.35     1830.96     40.13 o 
  -1   0  10      197.10      198.56     10.38 o 
   0   0  10      925.14      910.03     23.51 o 
   1   0  10     1285.44     1224.20     43.34 o 
   2   0  10      408.05      430.33     23.62 o 
   3   0  10      322.16      327.88     22.80 o 
   4   0  10      907.12      881.72     37.77 o 
 -11   1  10       28.90       32.87      8.63 o 
 -10   1  10       49.06       64.62      6.51 o 
  -9   1  10      640.79      642.61     12.39 o 
  -8   1  10        0.15        4.27      4.02 o 
  -7   1  10      616.96      612.03     11.37 o 
  -6   1  10      373.11      349.70      7.30 o 
  -5   1  10       89.45       98.25      4.43 o 
  -4   1  10       92.54       89.22      5.07 o 
  -3   1  10      912.91      942.51     17.08 o 
  -2   1  10        0.23        1.48      3.91 o 
  -1   1  10      466.93      469.40     10.74 o 
   0   1  10      773.49      771.59     17.37 o 
   1   1  10        5.55        8.40      5.93 o 
   2   1  10      611.90      602.41     30.57 o 
   3   1  10      835.11      861.99     25.33 o 
   4   1  10        2.49       -3.47     12.90 o 
 -11   2  10      168.96      163.26     10.55 o 
 -10   2  10       81.25       83.49      6.79 o 
  -9   2  10       37.42       45.83      6.75 o 
  -8   2  10      370.26      370.01     10.78 o 
  -7   2  10      545.82      531.23     11.13 o 
  -6   2  10      217.82      227.34      7.69 o 
  -5   2  10        1.50        1.19      3.31 o 
  -4   2  10      104.18      119.78      5.54 o 
  -3   2  10      179.10      195.08      7.10 o 
  -2   2  10       85.23       85.02      5.23 o 
  -1   2  10        9.03       15.86      6.98 o 
   0   2  10        2.00        1.67      5.43 o 
   1   2  10       67.03       54.58      6.79 o 
   2   2  10       57.93       63.01      7.57 o 
   3   2  10       15.43       16.32     13.05 o 
   4   2  10       54.83       71.54     11.36 o 
 -11   3  10       55.71       76.29      7.23 o 
 -10   3  10       10.47       22.09      6.60 o 
  -9   3  10      127.66      119.48      5.72 o 
  -8   3  10        0.05        0.49      3.90 o 
  -7   3  10       40.90       40.09      3.77 o 
  -6   3  10     1220.76     1186.93     19.33 o 
  -5   3  10      175.38      175.68      5.67 o 
  -4   3  10      106.23      103.40      5.32 o 
  -3   3  10      303.02      298.67      6.87 o 
  -2   3  10      196.83      182.28      8.05 o 
  -1   3  10     1509.70     1500.05     28.18 o 
   0   3  10      914.31      910.05     19.62 o 
   1   3  10        9.55        8.36      5.93 o 
   2   3  10       44.36       49.55      7.14 o 
   3   3  10       22.20       19.24      7.59 o 
   4   3  10       15.77        7.16      8.20 o 
 -11   4  10      446.34      480.12     13.22 o 
 -10   4  10      256.89      258.73      9.58 o 
  -9   4  10      618.90      620.26     13.91 o 
  -8   4  10      149.16      160.41      6.09 o 
  -7   4  10       57.58       59.35      4.99 o 
  -6   4  10      100.37       97.30      5.10 o 
  -5   4  10     2079.14     2077.53     31.26 o 
  -4   4  10     1189.56     1197.79     19.75 o 
  -3   4  10      404.24      388.18      9.45 o 
  -2   4  10     2211.27     2146.91     45.73 o 
  -1   4  10      386.51      388.84     11.50 o 
   0   4  10       25.34       32.01      6.01 o 
   1   4  10     1363.94     1359.68     26.75 o 
   2   4  10       69.07       84.06     12.44 o 
   3   4  10      201.82      200.62     10.28 o 
   4   4  10      482.10      492.06     16.44 o 
 -11   5  10        6.54       21.10      6.64 o 
 -10   5  10       25.89       32.52      6.16 o 
  -9   5  10       68.48       71.33      5.95 o 
  -8   5  10      364.75      359.11     17.38 o 
  -7   5  10      868.49      850.81     15.28 o 
  -6   5  10      226.97      221.15      7.20 o 
  -5   5  10       45.17       49.86      6.08 o 
  -4   5  10     1531.28     1515.17     23.60 o 
  -3   5  10     2488.65     2483.11     46.01 o 
  -2   5  10      254.71      269.56      8.12 o 
  -1   5  10     1062.79     1030.51     34.28 o 
   0   5  10      607.46      602.41     14.84 o 
   1   5  10       11.42        7.07      6.01 o 
   2   5  10      321.86      317.35     11.82 o 
   3   5  10      326.56      330.73     12.69 o 
   4   5  10       14.27       11.03      8.29 o 
 -11   6  10      155.37      147.65     10.96 o 
 -10   6  10       57.11       36.07      8.32 o 
  -9   6  10      173.27      186.13     10.12 o 
  -8   6  10        5.24        4.56      4.75 o 
  -7   6  10      182.68      188.23      7.32 o 
  -6   6  10      304.54      304.06     10.85 o 
  -5   6  10      307.80      303.34      7.90 o 
  -4   6  10      165.70      160.67      6.90 o 
  -3   6  10      350.25      337.77     12.25 o 
  -2   6  10     1457.45     1459.47     34.15 o 
  -1   6  10      758.95      733.98     16.52 o 
   0   6  10      640.10      599.16     15.03 o 
   1   6  10       16.90       17.37      6.23 o 
   2   6  10       22.26       24.02      6.79 o 
   3   6  10      277.69      270.21     11.57 o 
   4   6  10       45.33       48.07     14.58 o 
 -11   7  10       11.26       21.07      8.99 o 
 -10   7  10       51.44       50.42      8.79 o 
  -9   7  10        8.92        4.34      9.25 o 
  -8   7  10      144.45      146.36      9.52 o 
  -7   7  10      411.83      389.63      9.55 o 
  -6   7  10      472.41      435.94     10.14 o 
  -5   7  10        8.64       11.38      3.90 o 
  -4   7  10        1.64        5.00      4.50 o 
  -3   7  10        2.90        1.87      5.56 o 
  -2   7  10        0.10       -1.82      4.20 o 
  -1   7  10      485.76      461.73     12.56 o 
   0   7  10        8.54        3.34      5.68 o 
   1   7  10       36.65       50.64      9.38 o 
   2   7  10      215.15      232.84     14.78 o 
   3   7  10      388.53      400.47     16.17 o 
   4   7  10       79.41       92.73     16.01 o 
 -11   8  10       85.89      100.75     15.86 o 
 -10   8  10      123.18      121.32     19.54 o 
  -9   8  10       32.94       25.21      7.83 o 
  -8   8  10      377.80      354.94     16.41 o 
  -7   8  10      262.08      239.48      7.99 o 
  -6   8  10      305.90      294.84      8.39 o 
  -5   8  10     1251.15     1197.55     21.15 o 
  -4   8  10       92.15       99.18      6.00 o 
  -3   8  10      363.16      361.37     12.82 o 
  -2   8  10       68.97       74.50      7.29 o 
  -1   8  10      449.30      437.86     10.94 o 
   0   8  10      258.36      240.95     11.61 o 
   1   8  10     1635.79     1559.57     44.23 o 
   2   8  10      128.23      129.71      9.99 o 
   3   8  10       96.11      116.81     27.25 o 
 -11   9  10       74.92       59.12     11.39 o 
 -10   9  10      330.07      335.98     14.53 o 
  -9   9  10      776.59      714.15     19.89 o 
  -8   9  10        0.28       -0.76      6.21 o 
  -7   9  10      579.80      592.62     14.33 o 
  -6   9  10     1170.51     1180.50     19.45 o 
  -5   9  10        8.00       18.05      4.92 o 
  -4   9  10     1535.90     1460.12     26.71 o 
  -3   9  10     1035.68     1057.04     25.28 o 
  -2   9  10       45.40       45.90      7.07 o 
  -1   9  10      922.80      901.16     17.94 o 
   0   9  10      790.41      788.60     20.99 o 
   1   9  10      107.01      100.98      8.98 o 
   2   9  10      712.67      716.09     20.48 o 
   3   9  10      649.64      626.73     29.45 o 
 -11  10  10       78.07       90.39     18.13 o 
 -10  10  10      190.93      185.87     11.58 o 
  -9  10  10        9.97       20.60      7.91 o 
  -8  10  10       59.67       72.15      7.04 o 
  -7  10  10      166.53      183.46      8.29 o 
  -6  10  10      106.92      111.84      5.39 o 
  -5  10  10      666.05      657.15     15.94 o 
  -4  10  10      787.09      759.34     21.41 o 
  -3  10  10       36.00       46.95     15.39 o 
  -2  10  10      129.45      145.14     13.34 o 
  -1  10  10      235.40      243.46      8.76 o 
   0  10  10      131.81      131.31      6.46 o 
   1  10  10      918.49      914.21     23.65 o 
   2  10  10      626.74      617.31     18.87 o 
   3  10  10      176.26      171.08     11.62 o 
 -11  11  10        6.37       18.67      9.64 o 
 -10  11  10       46.81       43.77     10.07 o 
  -9  11  10       37.37       37.82      8.35 o 
  -8  11  10       24.09       21.82      5.72 o 
  -7  11  10       67.66       65.05      6.62 o 
  -6  11  10      178.46      167.40      9.93 o 
  -5  11  10       46.41       37.38      5.18 o 
  -4  11  10       15.33       27.59      7.05 o 
  -3  11  10      545.43      540.03     15.71 o 
  -2  11  10       82.08       79.08     10.39 o 
  -1  11  10       33.01       41.68      6.49 o 
   0  11  10      256.30      253.32      9.14 o 
   1  11  10        5.35        7.08      7.07 o 
   2  11  10       45.79       42.03      8.36 o 
   3  11  10       34.16       36.74      9.07 o 
 -10  12  10      152.28      140.85      9.51 o 
  -9  12  10        7.29        7.53      7.10 o 
  -8  12  10        4.33        2.63      5.54 o 
  -7  12  10       34.72       33.46      5.61 o 
  -6  12  10        3.48       13.31      7.06 o 
  -5  12  10       84.00       91.16      7.98 o 
  -4  12  10      946.45      934.42     30.04 o 
  -3  12  10      562.76      541.61     41.78 o 
  -2  12  10      281.16      296.42     35.54 o 
  -1  12  10      346.64      373.76     15.61 o 
   0  12  10      127.78      132.56      6.75 o 
   1  12  10      230.67      234.46     11.38 o 
   2  12  10      113.91      130.82     15.04 o 
   3  12  10       26.60       19.96      8.68 o 
 -10  13  10      170.01      158.29      9.93 o 
  -9  13  10       70.24       58.91      7.74 o 
  -8  13  10        0.30        1.53      5.66 o 
  -7  13  10      769.95      794.63     14.23 o 
  -6  13  10      432.01      421.36     11.02 o 
  -5  13  10      164.38      145.47      9.26 o 
  -4  13  10      977.83      992.43     23.45 o 
  -3  13  10     1369.68     1405.78     31.72 o 
  -2  13  10      442.68      451.76     17.57 o 
  -1  13  10     1231.78     1244.52     26.58 o 
   0  13  10      467.75      495.61     15.85 o 
   1  13  10       72.17       63.34      8.13 o 
   2  13  10      241.47      257.94     15.42 o 
   3  13  10      319.63      329.61     14.53 o 
 -10  14  10       20.93       22.51      8.09 o 
  -9  14  10        3.79        8.79      7.28 o 
  -8  14  10      688.85      712.05     13.89 o 
  -7  14  10      256.41      269.35     11.68 o 
  -6  14  10       54.97       79.13      9.31 o 
  -5  14  10      659.25      645.87     15.84 o 
  -4  14  10      163.81      158.44     20.22 o 
  -3  14  10      178.83      186.61      7.67 o 
  -2  14  10     1882.63     1929.36     41.39 o 
  -1  14  10       45.64       44.09      5.59 o 
   0  14  10      264.60      280.03      9.60 o 
   1  14  10      859.34      872.53     17.88 o 
   2  14  10       67.63       74.36      8.76 o 
 -10  15  10      126.31      132.52      9.77 o 
  -9  15  10        4.64        2.76      6.58 o 
  -8  15  10      387.02      419.66     10.63 o 
  -7  15  10       34.09       37.11      6.41 o 
  -6  15  10      215.88      239.18      8.98 o 
  -5  15  10      151.19      126.56      8.04 o 
  -4  15  10       93.79       90.78      7.23 o 
  -3  15  10      540.48      503.59     15.72 o 
  -2  15  10       11.98       11.09      6.07 o 
  -1  15  10      227.49      238.74      9.10 o 
   0  15  10      160.92      175.78      7.66 o 
   1  15  10        0.77        5.94      5.55 o 
   2  15  10      205.99      217.39     11.14 o 
 -10  16  10       11.31       -0.95      7.78 o 
  -9  16  10      193.01      205.33      9.36 o 
  -8  16  10      200.62      178.23      7.69 o 
  -7  16  10      112.46      129.29      7.98 o 
  -6  16  10        0.12        2.54      5.66 o 
  -5  16  10       26.44       23.84      5.63 o 
  -4  16  10        0.59       -5.80      5.80 o 
  -3  16  10      159.26      158.21     14.90 o 
  -2  16  10      323.61      304.81     16.24 o 
  -1  16  10        6.95       10.60      5.37 o 
   0  16  10       25.06       15.22      5.45 o 
   1  16  10      183.34      195.46      8.12 o 
   2  16  10        8.13       20.79      7.31 o 
  -9  17  10      374.11      375.90     12.04 o 
  -8  17  10       42.54       39.71      6.10 o 
  -7  17  10      268.29      272.60      9.93 o 
  -6  17  10      441.77      439.80     11.82 o 
  -5  17  10        0.11       -0.15      5.36 o 
  -4  17  10      219.58      195.83      9.15 o 
  -3  17  10      203.72      182.64      8.85 o 
  -2  17  10       32.26       39.43      9.32 o 
  -1  17  10      393.28      419.02     19.10 o 
   0  17  10      186.12      204.97      8.32 o 
   1  17  10        4.11        6.53      5.35 o 
   2  17  10      236.59      262.64     11.34 o 
  -9  18  10       43.17       44.11      7.37 o 
  -8  18  10      821.29      840.19     17.94 o 
  -7  18  10       22.65       20.64      6.44 o 
  -6  18  10       18.22       24.83      6.34 o 
  -5  18  10      522.39      524.69     16.16 o 
  -4  18  10      346.02      360.24     12.16 o 
  -3  18  10      141.73      130.97      8.12 o 
  -2  18  10      489.83      504.40     21.47 o 
  -1  18  10      373.35      377.10     17.64 o 
   0  18  10       32.51       35.83      6.85 o 
   1  18  10      871.98      889.43     21.11 o 
  -9  19  10      220.71      243.90     10.82 o 
  -8  19  10      114.24       97.90      8.22 o 
  -7  19  10      255.14      287.02     10.71 o 
  -6  19  10      770.31      787.02     16.52 o 
  -5  19  10       64.47       60.09      6.71 o 
  -4  19  10       45.08       41.75      6.87 o 
  -3  19  10       71.54       63.40      7.97 o 
  -2  19  10        3.49        6.84      8.46 o 
  -1  19  10      647.48      662.49     24.31 o 
   0  19  10      354.39      341.74     14.08 o 
   1  19  10       10.25       21.44     11.01 o 
  -8  20  10       45.64       58.47      7.82 o 
  -7  20  10       51.33       41.08      7.20 o 
  -6  20  10      123.46      130.54      7.97 o 
  -5  20  10       86.48       72.48      6.93 o 
  -4  20  10        0.01        2.68      6.43 o 
  -3  20  10       14.78        9.44     10.41 o 
  -2  20  10       29.60       38.01      8.98 o 
  -1  20  10        8.38       10.63      8.08 o 
   0  20  10       29.29       30.10     11.57 o 
   1  20  10       22.25       18.54     11.03 o 
  -8  21  10        1.60        2.13      8.59 o 
  -7  21  10       33.18       29.01      7.16 o 
  -6  21  10      175.16      160.65      8.63 o 
  -5  21  10       11.74        8.39      6.35 o 
  -4  21  10       17.08       11.31      6.97 o 
  -3  21  10      157.45      176.47      9.19 o 
  -2  21  10       35.66       44.49      7.79 o 
  -1  21  10      303.11      304.76     14.86 o 
   0  21  10      239.52      256.03     17.47 o 
  -7  22  10       38.27       33.95      7.43 o 
  -6  22  10      252.38      257.51     10.20 o 
  -5  22  10     1230.97     1208.74     22.17 o 
  -4  22  10       60.11       59.69      7.62 o 
  -3  22  10      179.86      167.85     17.88 o 
  -2  22  10      963.12     1032.13     26.39 o 
   0  22  10      124.61       96.99     13.94 o 
  -7  23  10       21.73       23.08     14.34 o 
  -6  23  10       27.49       28.55      7.60 o 
  -5  23  10      172.73      175.46      8.89 o 
  -4  23  10      924.13      968.18     19.06 o 
  -3  23  10      446.99      448.33     22.12 o 
  -2  23  10        0.72       -5.82     14.65 o 
  -6  24  10       53.65       69.32     16.35 o 
  -5  24  10        7.34        5.96      7.05 o 
  -4  24  10       14.43        9.96      7.00 o 
  -3  24  10       55.84       74.57     10.68 o 
  -2  24  10      129.42      146.59     10.66 o 
  -4  25  10       22.94       20.86      9.95 o 
 -11   1  11       83.56       84.80      9.07 o 
 -10   1  11       71.98       74.88      5.79 o 
  -9   1  11       59.15       59.54      5.16 o 
  -8   1  11      151.48      148.87      5.83 o 
  -7   1  11        4.26       -0.35      3.94 o 
  -6   1  11      891.21      916.73     16.04 o 
  -5   1  11      136.53      129.25      6.60 o 
  -4   1  11      346.37      365.37     13.23 o 
  -3   1  11      824.17      845.97     15.78 o 
  -2   1  11     1096.99     1102.41     23.39 o 
  -1   1  11      128.66      142.48     10.70 o 
   0   1  11       12.21       11.87      6.31 o 
   1   1  11      176.21      167.34     11.97 o 
   2   1  11       98.57      107.48     11.11 o 
   3   1  11      297.82      289.23     15.61 o 
 -11   2  11        0.69        5.69      6.43 o 
 -10   2  11      603.48      629.64     14.80 o 
  -9   2  11      141.84      130.26      7.60 o 
  -8   2  11      174.37      194.10      6.87 o 
  -7   2  11      927.54      896.16     17.91 o 
  -6   2  11     1731.46     1706.24     26.56 o 
  -5   2  11       49.48       53.76      6.78 o 
  -4   2  11     2214.93     2195.22     33.60 o 
  -3   2  11      652.23      642.86     13.03 o 
  -2   2  11      100.82      104.78      6.20 o 
  -1   2  11     2746.92     2734.60     47.99 o 
   0   2  11     1530.76     1549.49     29.83 o 
   1   2  11       30.39       31.50      7.24 o 
   2   2  11      427.56      442.22     14.31 o 
   3   2  11      218.14      250.30     15.27 o 
 -11   3  11      173.85      187.97      8.75 o 
 -10   3  11       21.51       31.79      6.04 o 
  -9   3  11      105.15      124.70      5.91 o 
  -8   3  11     1501.47     1467.78     26.96 o 
  -7   3  11      416.28      381.37     10.41 o 
  -6   3  11      857.93      883.09     15.70 o 
  -5   3  11     1772.22     1771.77     32.00 o 
  -4   3  11      220.82      241.53      8.11 o 
  -3   3  11      138.42      132.30      6.43 o 
  -2   3  11     1320.60     1359.23     26.59 o 
  -1   3  11     1079.23     1055.65     26.30 o 
   0   3  11      868.74      874.60     19.80 o 
   1   3  11     1831.67     1837.98     47.99 o 
   2   3  11      156.44      167.99      9.92 o 
   3   3  11      114.97      104.66     11.11 o 
 -11   4  11       72.23       79.97      7.25 o 
 -10   4  11      113.63       95.33     16.81 o 
  -9   4  11       10.52        7.57      5.51 o 
  -8   4  11       79.11       95.42     11.43 o 
  -7   4  11      135.03      139.64      9.25 o 
  -6   4  11       97.23      103.44      5.53 o 
  -5   4  11      101.10      115.69      7.48 o 
  -4   4  11      107.19       97.49     10.43 o 
  -3   4  11      158.50      158.04      9.49 o 
  -2   4  11       58.62       54.29      6.66 o 
  -1   4  11      298.40      314.38     15.19 o 
   0   4  11       39.64       35.67      6.72 o 
   1   4  11       12.10       18.21      6.90 o 
   2   4  11        2.70        7.58      7.28 o 
   3   4  11       26.04       21.06      9.98 o 
 -11   5  11      137.64      153.59     10.87 o 
 -10   5  11      261.46      258.04     12.68 o 
  -9   5  11        1.18        1.77      7.05 o 
  -8   5  11        7.13       18.75      6.65 o 
  -7   5  11       11.46       14.39      4.72 o 
  -6   5  11      205.57      204.50      8.13 o 
  -5   5  11       65.40       55.77      6.26 o 
  -4   5  11        2.15       -0.25      4.92 o 
  -3   5  11      358.84      353.68     14.08 o 
  -2   5  11      663.84      625.05     15.47 o 
  -1   5  11      263.66      268.79     14.22 o 
   0   5  11      157.00      140.71      8.57 o 
   1   5  11       39.40       38.10      7.39 o 
   2   5  11       34.37       50.33      8.20 o 
   3   5  11       21.38       28.34      8.48 o 
 -11   6  11       14.57       18.97      8.77 o 
 -10   6  11      367.87      355.95     14.40 o 
  -9   6  11      598.66      540.24     16.83 o 
  -8   6  11       56.61       60.39      5.97 o 
  -7   6  11      399.45      386.85     15.08 o 
  -6   6  11      592.06      577.31     11.73 o 
  -5   6  11       18.43       24.01      4.48 o 
  -4   6  11     1876.23     1844.55     50.47 o 
  -3   6  11     1788.47     1741.16     41.27 o 
  -2   6  11      100.61      108.48      8.66 o 
  -1   6  11      157.96      176.19      8.93 o 
   0   6  11      763.10      779.09     33.10 o 
   1   6  11       15.25       15.41      6.97 o 
   2   6  11     1617.80     1598.21     37.71 o 
   3   6  11      625.35      655.52     29.89 o 
 -11   7  11      131.78      143.61     17.01 o 
 -10   7  11        3.47       17.58     11.85 o 
  -9   7  11      332.64      332.99     23.34 o 
  -8   7  11     1101.00     1036.78     25.14 o 
  -7   7  11       25.16       33.95      5.12 o 
  -6   7  11      163.94      167.69      6.56 o 
  -5   7  11     1253.64     1254.36     20.54 o 
  -4   7  11      354.02      337.67     13.00 o 
  -3   7  11     1071.87     1034.44     54.51 o 
  -2   7  11     2874.35     2769.37     58.57 o 
  -1   7  11       47.21       42.88      7.85 o 
   0   7  11      595.10      574.94     29.16 o 
   1   7  11      895.73      943.82     25.02 o 
   2   7  11      413.33      433.17     16.70 o 
   3   7  11        9.84       -1.32     13.70 o 
 -11   8  11        1.37        8.92      8.93 o 
 -10   8  11      305.12      329.79     14.55 o 
  -9   8  11       13.74       19.61      7.80 o 
  -8   8  11      174.93      193.65      9.31 o 
  -7   8  11     1109.28     1106.22     18.83 o 
  -6   8  11      383.72      372.49      9.31 o 
  -5   8  11       49.02       51.65      5.72 o 
  -4   8  11      644.28      655.02     18.34 o 
  -3   8  11       16.53       19.96      6.88 o 
  -2   8  11       89.77       84.91      5.76 o 
  -1   8  11      672.54      664.47     22.62 o 
   0   8  11      398.86      398.70     14.66 o 
   1   8  11       23.01       22.34      8.24 o 
   2   8  11      469.98      491.69     17.51 o 
 -11   9  11        0.54        4.21     15.98 o 
 -10   9  11       54.77       57.58      9.22 o 
  -9   9  11       73.92       67.01      8.67 o 
  -8   9  11        7.78       18.64      7.67 o 
  -7   9  11       12.01       18.40      4.72 o 
  -6   9  11       64.01       65.18      5.28 o 
  -5   9  11       11.28       16.53      5.23 o 
  -4   9  11      110.50       99.77      8.32 o 
  -3   9  11      316.03      319.37     12.85 o 
  -2   9  11      227.00      226.51      8.65 o 
  -1   9  11       18.67       23.12      7.55 o 
   0   9  11       11.87       10.14      7.29 o 
   1   9  11       51.36       51.21      8.73 o 
   2   9  11        3.57        3.84      8.55 o 
 -10  10  11      111.39      116.64     10.33 o 
  -9  10  11      229.05      201.25     11.24 o 
  -8  10  11        2.37        0.96      9.31 o 
  -7  10  11      435.27      445.08     12.63 o 
  -6  10  11      143.43      133.98      6.68 o 
  -5  10  11      106.57      102.42     10.32 o 
  -4  10  11      939.36      902.52     23.10 o 
  -3  10  11      476.81      477.47     16.07 o 
  -2  10  11        0.58       -1.73      5.00 o 
  -1  10  11      567.63      574.67     17.59 o 
   0  10  11      377.16      366.55     14.37 o 
   1  10  11       29.64       30.74      8.27 o 
   2  10  11      498.78      506.70     42.56 o 
 -10  11  11        4.53       27.94      8.91 o 
  -9  11  11      367.57      418.82     15.57 o 
  -8  11  11      994.50      991.33     21.23 o 
  -7  11  11      181.56      181.02      8.72 o 
  -6  11  11      920.41      862.08     22.87 o 
  -5  11  11     2273.44     2217.47     41.15 o 
  -4  11  11       65.51       59.94      6.21 o 
  -3  11  11       56.32       69.48      7.79 o 
  -2  11  11     1300.09     1295.15     24.32 o 
  -1  11  11      137.98      156.24      8.24 o 
   0  11  11      660.74      670.37     20.08 o 
   1  11  11     1668.88     1686.95     38.38 o 
   2  11  11       28.92       28.09      9.02 o 
 -10  12  11      402.57      406.83     17.15 o 
  -9  12  11      333.57      337.23     24.59 o 
  -8  12  11       90.59      113.59      8.86 o 
  -7  12  11      248.07      263.25     10.56 o 
  -6  12  11      206.78      194.33     10.99 o 
  -5  12  11       28.46       35.12      6.28 o 
  -4  12  11     1212.41     1260.90     34.08 o 
  -3  12  11     2065.34     2013.91     43.71 o 
  -2  12  11        1.65        5.27      5.28 o 
  -1  12  11      474.09      465.87     12.15 o 
   0  12  11      350.85      340.06     13.72 o 
   1  12  11        0.90       -7.51      7.51 o 
   2  12  11      377.80      363.63     15.23 o 
 -10  13  11        1.05       17.92      9.44 o 
  -9  13  11      225.81      229.89     18.86 o 
  -8  13  11       27.22       38.98     10.65 o 
  -7  13  11      168.29      162.88     10.87 o 
  -6  13  11      257.79      242.81     12.28 o 
  -5  13  11       97.85      102.33      8.85 o 
  -4  13  11       17.41       18.34      5.52 o 
  -3  13  11      264.00      298.64     13.77 o 
  -2  13  11        4.10        3.24      9.17 o 
  -1  13  11      117.31      109.70      6.71 o 
   0  13  11        8.17       13.08      7.66 o 
   1  13  11       36.68       40.36      8.40 o 
   2  13  11       41.33       47.08     13.63 o 
 -10  14  11       32.02       45.90     10.05 o 
  -9  14  11        2.76        7.17      7.47 o 
  -8  14  11        1.93       -0.10      6.94 o 
  -7  14  11       14.45       11.65      8.36 o 
  -6  14  11      156.71      164.34     10.73 o 
  -5  14  11        0.02        0.95      7.21 o 
  -4  14  11      177.81      170.75     10.32 o 
  -3  14  11       21.83       19.91      6.53 o 
  -2  14  11       96.28       89.44      8.18 o 
  -1  14  11       15.73       10.18      5.68 o 
   0  14  11      181.61      182.99     10.13 o 
   1  14  11       19.16       26.48      8.05 o 
  -9  15  11       22.97       25.12      7.87 o 
  -8  15  11      488.01      486.01     14.47 o 
  -7  15  11       65.99       62.34      9.31 o 
  -6  15  11      198.40      222.68     23.65 o 
  -5  15  11      502.49      517.17     17.08 o 
  -4  15  11       65.42       69.39      8.61 o 
  -3  15  11      296.18      301.20     12.03 o 
  -2  15  11     1157.86     1156.12     32.56 o 
  -1  15  11        2.48        0.79      5.48 o 
   0  15  11      610.01      640.24     19.54 o 
   1  15  11      182.09      212.72     11.48 o 
  -9  16  11      194.89      173.80     10.45 o 
  -8  16  11      111.76      115.83      8.85 o 
  -7  16  11      453.99      485.23     17.81 o 
  -6  16  11      359.75      334.36     14.97 o 
  -5  16  11      262.54      259.97     13.08 o 
  -4  16  11     1119.00     1122.60     27.61 o 
  -3  16  11      630.24      648.00     26.18 o 
  -2  16  11        2.73       15.76      6.61 o 
  -1  16  11      747.68      821.01     17.28 o 
   0  16  11     1318.18     1371.35     25.55 o 
   1  16  11        4.53       13.70      7.81 o 
  -9  17  11      365.31      364.01     14.90 o 
  -8  17  11        7.81       -7.72      7.72 o 
  -7  17  11       68.53       77.77      9.73 o 
  -6  17  11      405.99      419.18     13.74 o 
  -5  17  11      699.86      729.68     21.08 o 
  -4  17  11        1.87       -4.33      7.38 o 
  -3  17  11      341.79      356.36     19.48 o 
  -2  17  11      370.37      371.51     19.14 o 
  -1  17  11      367.12      352.92     26.21 o 
   0  17  11      100.19      110.27      7.14 o 
  -8  18  11      117.74      115.68      8.44 o 
  -7  18  11        0.48        5.51      7.68 o 
  -6  18  11        2.04        7.06      7.28 o 
  -5  18  11       19.75       26.61      7.29 o 
  -4  18  11       16.05       13.64     14.61 o 
  -3  18  11       24.59       28.31     10.14 o 
  -2  18  11       65.37       65.60     11.02 o 
  -1  18  11       72.98       72.41      8.15 o 
   0  18  11       33.24       37.06      7.32 o 
  -8  19  11       24.46       24.25      7.41 o 
  -7  19  11      255.34      207.66     11.09 o 
  -6  19  11       69.88       63.09      8.48 o 
  -5  19  11      329.25      348.85     12.95 o 
  -4  19  11      133.52      129.21     11.04 o 
  -3  19  11      228.18      214.17     15.30 o 
  -2  19  11      598.37      580.45     24.08 o 
  -1  19  11      291.79      287.61     12.40 o 
   0  19  11      109.90      127.85      8.37 o 
  -7  20  11     1337.11     1348.54     24.69 o 
  -6  20  11      231.83      218.41     10.89 o 
  -5  20  11      114.34       99.19      8.89 o 
  -4  20  11      167.20      171.17     10.98 o 
  -3  20  11      334.12      351.79     18.95 o 
  -2  20  11      133.92      159.62     13.44 o 
  -1  20  11      587.57      612.58     29.95 o 
  -7  21  11        0.31       11.00      7.83 o 
  -6  21  11      179.20      190.50     10.78 o 
  -5  21  11      281.20      282.33     22.04 o 
  -4  21  11       20.98       22.53      7.63 o 
  -3  21  11      149.99      163.62     13.58 o 
  -2  21  11      455.60      486.29     21.11 o 
  -1  21  11      157.34      151.14     15.68 o 
  -6  22  11      144.90      157.81     11.81 o 
  -5  22  11       45.54       37.10      9.16 o 
  -4  22  11        1.75       20.04      8.63 o 
  -3  22  11       54.94       67.43     11.16 o 
  -2  22  11       58.21       41.28      9.95 o 
  -5  23  11        8.01        3.74     13.95 o 
  -4  23  11        5.91       -2.19     13.83 o 
 -11   0  12      207.89      232.15     15.93 o 
 -10   0  12       11.42       13.03      9.32 o 
  -9   0  12      200.62      231.82     11.09 o 
  -8   0  12       63.71       63.47      7.17 o 
  -7   0  12      531.97      526.41     22.58 o 
  -6   0  12       20.07        6.04      9.79 o 
  -5   0  12     1984.00     1995.68     44.62 o 
  -4   0  12        2.85       -7.18      7.18 o 
  -3   0  12     1084.25     1056.66     26.96 o 
  -2   0  12     1150.77     1153.24     29.30 o 
  -1   0  12      112.67      113.76     14.84 o 
   0   0  12      133.96      177.73     17.89 o 
   1   0  12      798.03      807.87     34.03 o 
   2   0  12       33.19       26.53     13.95 o 
 -11   1  12        8.00       14.73      6.54 o 
 -10   1  12       39.38       37.75      5.50 o 
  -9   1  12        5.97        7.71      4.78 o 
  -8   1  12       77.58       81.74      6.82 o 
  -7   1  12     1346.38     1329.40     24.69 o 
  -6   1  12      260.25      267.25     12.21 o 
  -5   1  12      133.14      141.89      7.00 o 
  -4   1  12      806.76      791.91     15.48 o 
  -3   1  12      288.55      304.12      9.58 o 
  -2   1  12      319.51      313.10     10.07 o 
  -1   1  12      999.32      982.15     35.21 o 
   0   1  12       77.29       83.05      8.19 o 
   1   1  12      240.19      229.10     11.09 o 
   2   1  12      592.64      597.13     21.50 o 
 -11   2  12      145.97      155.37     14.36 o 
 -10   2  12       22.45       16.71      6.29 o 
  -9   2  12        1.89       11.81      5.91 o 
  -8   2  12     1008.55      933.92     18.95 o 
  -7   2  12        0.03        5.70      5.19 o 
  -6   2  12      178.13      174.71     11.44 o 
  -5   2  12      367.90      366.84     11.55 o 
  -4   2  12       69.44       62.64      6.02 o 
  -3   2  12      156.39      156.26      7.40 o 
  -2   2  12       42.31       39.32      6.94 o 
  -1   2  12        3.33        5.82      6.66 o 
   0   2  12      143.11      131.96     11.33 o 
   1   2  12       13.91       15.89      7.68 o 
   2   2  12        3.99        5.69      8.17 o 
 -11   3  12        4.70        1.44      8.42 o 
 -10   3  12       48.85       45.71      8.19 o 
  -9   3  12       24.97       26.49      8.08 o 
  -8   3  12        3.69        6.52      5.58 o 
  -7   3  12      665.71      616.03     14.13 o 
  -6   3  12      316.15      307.30     10.92 o 
  -5   3  12        1.64        3.84      5.75 o 
  -4   3  12       77.21       78.00      6.30 o 
  -3   3  12       16.18       14.50      5.30 o 
  -2   3  12       85.71       83.78      9.08 o 
  -1   3  12      633.25      600.34     16.08 o 
   0   3  12        3.30        4.94      6.95 o 
   1   3  12      107.53      114.29      9.10 o 
   2   3  12      332.65      380.33     18.23 o 
 -11   4  12       71.87       90.10      9.80 o 
 -10   4  12        0.51       13.90      8.05 o 
  -9   4  12      575.11      586.21     14.17 o 
  -8   4  12      697.06      664.97     15.21 o 
  -7   4  12       15.06       14.49      4.93 o 
  -6   4  12     1127.55     1114.35     19.07 o 
  -5   4  12      609.19      576.25     16.78 o 
  -4   4  12      105.22      112.59      7.50 o 
  -3   4  12      509.56      480.75     14.99 o 
  -2   4  12      372.16      349.14     12.40 o 
  -1   4  12        1.55        6.80      6.85 o 
   0   4  12      992.52      947.86     24.08 o 
   1   4  12     1093.11     1113.54     37.72 o 
   2   4  12       56.41       55.24      8.95 o 
 -11   5  12      181.27      199.75     17.11 o 
 -10   5  12      200.34      198.48     11.31 o 
  -9   5  12      429.92      392.21     11.61 o 
  -8   5  12       49.92       48.93      6.17 o 
  -7   5  12      520.45      530.66     11.66 o 
  -6   5  12        8.41        6.69      4.78 o 
  -5   5  12      355.19      357.17     11.51 o 
  -4   5  12     1309.01     1290.96     35.34 o 
  -3   5  12      412.92      400.27     15.14 o 
  -2   5  12      391.27      386.93     29.24 o 
  -1   5  12      998.08     1009.51     22.13 o 
   0   5  12      401.28      385.64     13.61 o 
   1   5  12      103.41       98.87      8.88 o 
   2   5  12      946.30      940.08     37.05 o 
 -11   6  12       22.95       18.16      8.96 o 
 -10   6  12      121.29      123.27     10.05 o 
  -9   6  12       54.02       54.93      8.55 o 
  -8   6  12       53.35       52.71      6.26 o 
  -7   6  12        0.06       -4.78      4.78 o 
  -6   6  12      192.66      191.68      7.22 o 
  -5   6  12       63.16       74.19      6.66 o 
  -4   6  12       16.42       15.46      7.38 o 
  -3   6  12        6.87        3.22      7.24 o 
  -2   6  12       20.22       24.00      7.94 o 
  -1   6  12        2.81       11.99      7.95 o 
   0   6  12      410.39      369.63     15.65 o 
   1   6  12      242.95      229.76     13.00 o 
 -10   7  12       17.93       30.68     10.63 o 
  -9   7  12       18.04       11.64      7.79 o 
  -8   7  12        0.00       -1.01      5.45 o 
  -7   7  12       25.88       30.84      5.26 o 
  -6   7  12        1.16       -4.17      4.81 o 
  -5   7  12        3.47        4.24      7.22 o 
  -4   7  12       54.76       49.59      7.92 o 
  -3   7  12       43.25       37.87     12.56 o 
  -2   7  12       39.35       35.85     10.48 o 
  -1   7  12      325.79      312.47     14.55 o 
   0   7  12       59.85       40.52      9.22 o 
   1   7  12        0.71        0.64      8.78 o 
 -10   8  12        1.61        5.61      8.41 o 
  -9   8  12      165.12      154.56     10.21 o 
  -8   8  12      108.05      110.13      8.04 o 
  -7   8  12        3.36        6.13      4.89 o 
  -6   8  12      139.58      142.25      6.66 o 
  -5   8  12      463.57      460.39     15.85 o 
  -4   8  12       79.48       71.61      8.56 o 
  -3   8  12     1086.25     1080.35     27.23 o 
  -2   8  12      856.95      864.05     23.52 o 
  -1   8  12       43.25       46.23     12.75 o 
   0   8  12      225.85      246.34     12.71 o 
   1   8  12      370.38      395.48     16.33 o 
 -10   9  12       31.97       49.26     13.22 o 
  -9   9  12        4.05       -7.93      9.54 o 
  -8   9  12       74.43       88.16      7.80 o 
  -7   9  12      171.53      174.01      7.14 o 
  -6   9  12       25.69       26.61      5.16 o 
  -5   9  12      868.05      844.13     22.41 o 
  -4   9  12      857.05      843.13     22.39 o 
  -3   9  12     1000.93      985.01     19.84 o 
  -2   9  12      225.57      251.68     12.97 o 
  -1   9  12      970.75      994.37     27.91 o 
   0   9  12      396.63      387.88     22.36 o 
   1   9  12      107.20      101.06     10.39 o 
 -10  10  12       51.08       57.40      9.44 o 
  -9  10  12      188.25      199.78     12.57 o 
  -8  10  12      363.27      373.01     12.48 o 
  -7  10  12        5.85        3.33      6.18 o 
  -6  10  12      386.34      421.46     12.07 o 
  -5  10  12      357.64      345.62     15.81 o 
  -4  10  12       14.97       18.95      7.34 o 
  -3  10  12     1137.78     1120.37     22.02 o 
  -2  10  12     1071.72     1057.11     26.58 o 
  -1  10  12        9.73       14.08     10.15 o 
   0  10  12      537.96      539.91     26.70 o 
   1  10  12      121.03      113.87     10.56 o 
 -10  11  12       13.05       -4.98      8.89 o 
  -9  11  12       47.58       44.40      8.84 o 
  -8  11  12       41.67       48.47      7.37 o 
  -7  11  12        1.37        4.68      6.24 o 
  -6  11  12       93.10       85.76      9.47 o 
  -5  11  12        2.22        9.30      5.75 o 
  -4  11  12       85.68       80.31      8.53 o 
  -3  11  12       73.35       77.05      8.52 o 
  -2  11  12        0.08       -3.09      5.27 o 
  -1  11  12       99.93      100.97      9.57 o 
   0  11  12        1.48       -0.25      7.85 o 
   1  11  12        0.19       11.66      8.59 o 
 -10  12  12       17.28       13.81     13.16 o 
  -9  12  12       69.92       75.45     11.53 o 
  -8  12  12      170.26      145.00      9.04 o 
  -7  12  12       16.13       13.56      6.66 o 
  -6  12  12       93.48       74.56     12.65 o 
  -5  12  12      281.30      240.30      9.57 o 
  -4  12  12        0.53        2.01      8.91 o 
  -3  12  12      725.26      697.31     19.58 o 
  -2  12  12      222.06      228.30      9.20 o 
  -1  12  12        7.48        7.88      8.12 o 
   0  12  12      122.15      124.84     10.15 o 
   1  12  12      291.23      285.47     19.86 o 
  -9  13  12      215.46      207.36     20.16 o 
  -8  13  12      137.19      139.61      9.13 o 
  -7  13  12      415.58      392.91     16.00 o 
  -6  13  12      150.67      137.25     11.01 o 
  -5  13  12      310.81      334.01     14.17 o 
  -4  13  12      184.79      186.63     10.20 o 
  -3  13  12       22.03       23.59      7.62 o 
  -2  13  12       31.19       28.22      7.42 o 
  -1  13  12      776.33      754.15     20.98 o 
   0  13  12      264.46      256.88     12.75 o 
  -9  14  12      187.02      194.12     10.48 o 
  -8  14  12      210.49      206.19     10.31 o 
  -7  14  12        0.80        4.11     11.21 o 
  -6  14  12      273.69      306.99     14.37 o 
  -5  14  12      436.20      447.76     16.19 o 
  -4  14  12       39.82       38.84      8.33 o 
  -3  14  12      909.23      934.78     26.27 o 
  -2  14  12      387.26      360.15     11.10 o 
  -1  14  12        2.76        8.97      7.86 o 
   0  14  12      348.47      370.77     35.86 o 
  -9  15  12        0.83       -7.57      7.57 o 
  -8  15  12       96.63       97.19      8.83 o 
  -7  15  12      261.94      279.32     14.45 o 
  -6  15  12       56.36       63.59      9.41 o 
  -5  15  12        1.33        0.68      7.94 o 
  -4  15  12       24.97       28.34     11.66 o 
  -3  15  12      209.00      190.53     10.89 o 
  -2  15  12       61.16       67.76      7.21 o 
  -1  15  12       83.43       85.55      6.88 o 
   0  15  12       45.39       40.47      8.70 o 
  -8  16  12       12.10        1.04      9.48 o 
  -7  16  12       12.50        3.28      8.97 o 
  -6  16  12        9.03        9.47      8.56 o 
  -5  16  12      124.38      100.76     11.23 o 
  -4  16  12      234.33      224.74     17.02 o 
  -3  16  12        6.98       12.64     10.40 o 
  -2  16  12      166.63      147.88      7.80 o 
  -1  16  12        1.54       -0.74      5.98 o 
  -8  17  12        1.46       14.19     11.97 o 
  -7  17  12       88.77       73.97     10.41 o 
  -6  17  12      168.61      141.41     11.23 o 
  -5  17  12       46.01       48.89     12.61 o 
  -4  17  12      675.74      653.29     28.05 o 
  -3  17  12      320.68      342.83     20.16 o 
  -2  17  12       30.14       40.14      8.08 o 
  -1  17  12      596.01      620.82     17.86 o 
  -8  18  12      404.03      408.15     29.03 o 
  -7  18  12       47.12       58.32     10.65 o 
  -6  18  12      614.93      674.44     27.95 o 
  -5  18  12      559.94      547.65     28.36 o 
  -4  18  12       25.72        5.87     10.93 o 
  -3  18  12      226.70      210.24     16.20 o 
  -2  18  12      683.15      713.39     20.10 o 
  -7  19  12       12.82        5.63      9.59 o 
  -6  19  12      153.47      139.63     12.44 o 
  -5  19  12        3.29        0.68      8.73 o 
  -4  19  12      747.72      761.82     30.41 o 
  -3  19  12       50.56       28.64     11.23 o 
  -2  19  12       92.70       99.93     14.40 o 
  -6  20  12       72.44       76.97     10.63 o 
  -5  20  12       36.93       40.22      9.22 o 
  -4  20  12        2.10        4.12     10.60 o 
  -3  20  12       64.41       97.27     12.80 o 
 -10   1  13        0.16        5.89      6.30 o 
  -9   1  13      135.65      145.03     12.95 o 
  -8   1  13      150.71      151.27     10.15 o 
  -7   1  13      172.76      168.89     10.42 o 
  -6   1  13      118.85      106.83     16.15 o 
  -5   1  13       74.57       73.70      7.64 o 
  -4   1  13       57.26       51.53      6.52 o 
  -3   1  13      820.93      861.52     17.42 o 
  -2   1  13      345.73      371.54     11.74 o 
  -1   1  13      219.24      206.52     10.91 o 
   0   1  13      178.12      195.57     11.04 o 
 -10   2  13      201.43      198.32      8.93 o 
  -9   2  13      299.25      270.65     20.05 o 
  -8   2  13      175.09      171.22     21.88 o 
  -7   2  13      165.78      151.59     12.23 o 
  -6   2  13      320.77      306.47     15.10 o 
  -5   2  13      334.06      327.14     11.58 o 
  -4   2  13     1170.20     1180.32     21.36 o 
  -3   2  13      525.89      553.58     13.33 o 
  -2   2  13      137.28      159.79      9.83 o 
  -1   2  13      409.43      421.70     14.60 o 
   0   2  13      112.59      114.22     12.57 o 
 -10   3  13        0.49        6.42      7.95 o 
  -9   3  13      112.77      111.53      7.51 o 
  -8   3  13      581.92      507.26     12.97 o 
  -7   3  13      148.02      148.76     10.22 o 
  -6   3  13      457.07      472.80     28.90 o 
  -5   3  13       62.46       64.19      7.15 o 
  -4   3  13        1.40       -1.48      6.43 o 
  -3   3  13      630.29      662.15     14.85 o 
  -2   3  13      703.07      703.91     18.18 o 
  -1   3  13      332.24      312.94     12.94 o 
   0   3  13       93.20      122.56      9.84 o 
 -10   4  13      146.01      148.71     10.18 o 
  -9   4  13        0.14        2.04      6.01 o 
  -8   4  13        0.77        0.92      5.79 o 
  -7   4  13        3.70       -0.64      7.41 o 
  -6   4  13        3.18       -6.31      6.40 o 
  -5   4  13        6.25        4.26      7.13 o 
  -4   4  13      286.82      288.93     15.19 o 
  -3   4  13        6.50        8.84      8.42 o 
  -2   4  13      113.72      104.50     10.72 o 
  -1   4  13      133.39      132.17      9.68 o 
   0   4  13       72.05       75.09      9.14 o 
 -10   5  13        0.96       -0.67      8.23 o 
  -9   5  13        2.44        4.37      6.06 o 
  -8   5  13        1.50        8.58      5.95 o 
  -7   5  13       78.24       81.45      6.22 o 
  -6   5  13       81.15       73.31      7.48 o 
  -5   5  13        1.99        2.52      6.38 o 
  -4   5  13        0.50       -3.42      7.85 o 
  -3   5  13       20.88       23.24      8.76 o 
  -2   5  13      345.20      321.41     14.86 o 
  -1   5  13       18.73       25.25      9.38 o 
   0   5  13       86.04       73.13     10.67 o 
 -10   6  13      408.59      381.84     15.03 o 
  -9   6  13       25.28       15.59      8.17 o 
  -8   6  13       91.17      106.01      7.38 o 
  -7   6  13      578.27      564.09     20.53 o 
  -6   6  13      439.27      409.46     12.66 o 
  -5   6  13       65.77       60.36      7.31 o 
  -4   6  13      775.24      727.25     21.53 o 
  -3   6  13       43.21       43.32      9.01 o 
  -2   6  13      532.59      487.18     17.87 o 
  -1   6  13      469.89      507.93     18.43 o 
   0   6  13      316.83      297.50     15.06 o 
 -10   7  13       93.08      111.43     17.11 o 
  -9   7  13       68.38       91.01      9.33 o 
  -8   7  13      254.87      244.30     10.24 o 
  -7   7  13       24.85       24.13      5.51 o 
  -6   7  13     1141.54     1172.05     23.73 o 
  -5   7  13     1048.91     1034.49     26.76 o 
  -4   7  13       93.50       69.38      9.05 o 
  -3   7  13       63.44       73.66      9.76 o 
  -2   7  13      465.41      472.00     17.76 o 
  -1   7  13       13.24       13.00      8.76 o 
   0   7  13      890.77      885.33     24.85 o 
 -10   8  13      147.97      162.02     11.17 o 
  -9   8  13       66.68       57.72      9.17 o 
  -8   8  13       54.06       65.49      8.63 o 
  -7   8  13      159.11      149.92      7.10 o 
  -6   8  13       52.26       49.14      6.86 o 
  -5   8  13       20.87       25.57      8.65 o 
  -4   8  13      231.46      225.48     12.25 o 
  -3   8  13       45.70       37.43      8.95 o 
  -2   8  13       17.25       22.77      8.75 o 
  -1   8  13      394.50      414.43     18.93 o 
   0   8  13        4.98        0.38      8.97 o 
 -10   9  13       44.21       41.34     11.31 o 
  -9   9  13       23.58       46.14      9.02 o 
  -8   9  13        0.11       -0.01      6.92 o 
  -7   9  13      109.47       98.64      6.81 o 
  -6   9  13        5.33        5.89      7.87 o 
  -5   9  13       38.40       30.93      8.27 o 
  -4   9  13       10.88        5.48      7.73 o 
  -3   9  13        0.35       -3.20      7.88 o 
  -2   9  13       18.98       22.69      8.73 o 
  -1   9  13        7.38        2.13      8.59 o 
   0   9  13       12.87       13.32      9.30 o 
  -9  10  13        6.05       19.76      8.58 o 
  -8  10  13      175.95      182.48      9.61 o 
  -7  10  13      304.38      272.58     10.86 o 
  -6  10  13        2.34        4.56      6.34 o 
  -5  10  13       24.89       17.63      9.35 o 
  -4  10  13      290.01      289.30     13.69 o 
  -3  10  13       40.08       40.19     12.50 o 
  -2  10  13      112.81      103.36     10.06 o 
  -1  10  13      256.02      248.99     12.91 o 
   0  10  13       27.75       37.88     13.86 o 
  -9  11  13      198.87      169.07     11.28 o 
  -8  11  13      464.26      440.98     13.65 o 
  -7  11  13       14.45        9.17      6.90 o 
  -6  11  13      288.21      326.58     11.46 o 
  -5  11  13      411.52      421.11     15.58 o 
  -4  11  13        3.72       17.95      8.05 o 
  -3  11  13      606.18      593.02     19.08 o 
  -2  11  13      244.13      244.53     12.60 o 
  -1  11  13      101.99      123.98     10.78 o 
  -9  12  13       13.23       20.52      8.97 o 
  -8  12  13        5.32        3.66      7.13 o 
  -7  12  13      502.88      509.41     18.29 o 
  -6  12  13       60.01       51.79     16.21 o 
  -5  12  13      221.39      242.50     12.28 o 
  -4  12  13      263.80      323.05     13.93 o 
  -3  12  13       20.10       22.23      8.38 o 
  -2  12  13       79.89       97.33     10.00 o 
  -1  12  13      530.53      515.09     17.77 o 
  -9  13  13        5.03        4.25      8.64 o 
  -8  13  13        1.84        6.03      7.35 o 
  -7  13  13       25.89       20.31      9.82 o 
  -6  13  13        3.19        2.53      8.62 o 
  -5  13  13      249.31      241.86     19.29 o 
  -4  13  13       19.19       32.34     11.45 o 
  -3  13  13       94.36       98.75      7.24 o 
  -2  13  13       72.22       70.86      9.15 o 
  -1  13  13       16.53       19.22     12.78 o 
  -8  14  13        0.86        5.10      7.70 o 
  -7  14  13       25.53       27.10      9.46 o 
  -6  14  13        1.06       -6.17      8.52 o 
  -5  14  13        0.90        1.24     12.01 o 
  -4  14  13      316.09      286.77     21.94 o 
  -3  14  13       11.39       -3.13      6.85 o 
  -2  14  13        3.09       -1.33      8.82 o 
  -8  15  13      164.33      132.28     12.06 o 
  -7  15  13        0.20        5.73     19.20 o 
  -6  15  13      219.50      199.74     14.68 o 
  -5  15  13      704.52      647.62     29.45 o 
  -4  15  13        4.48       -4.77     11.76 o 
  -3  15  13      110.38      115.42      7.57 o 
  -2  15  13      409.08      415.93     15.48 o 
  -7  16  13      304.80      314.71     15.59 o 
  -6  16  13        2.18        0.98      8.93 o 
  -5  16  13       22.33       31.67     13.45 o 
  -4  16  13      294.75      271.91     19.32 o 
  -3  16  13      480.52      469.60     16.55 o 
  -7  17  13        2.10        5.35      9.48 o 
  -6  17  13       25.44       41.77     14.88 o 
  -5  17  13        3.38        6.15     12.52 o 
  -4  17  13        0.54        6.44     11.76 o 
  -3  17  13      161.48      172.83     14.97 o 
 -10   0  14       35.32       58.97     13.48 o 
  -9   0  14     2146.72     1955.20     61.97 o 
  -8   0  14      566.24      509.66     24.55 o 
  -7   0  14       53.13       61.71     13.27 o 
  -6   0  14      627.72      599.65     27.07 o 
  -5   0  14      197.23      206.69     16.90 o 
  -4   0  14       78.26       90.89     11.20 o 
  -3   0  14      478.11      495.05     30.35 o 
  -2   0  14      597.38      581.11     20.90 o 
  -1   0  14       33.58       36.49     10.79 o 
 -10   1  14       38.46       51.21      9.55 o 
  -9   1  14        2.24       -5.79      8.59 o 
  -8   1  14       23.86       21.80     10.58 o 
  -7   1  14      807.95      784.56     22.22 o 
  -6   1  14        0.46        8.12      8.20 o 
  -5   1  14      256.29      262.82     13.32 o 
  -4   1  14      238.69      237.87     11.23 o 
  -3   1  14        0.92        4.49      6.64 o 
  -2   1  14      365.13      387.91     12.41 o 
  -1   1  14      422.59      433.16     15.41 o 
 -10   2  14       16.10       34.59      9.00 o 
  -9   2  14       69.14       61.03      9.56 o 
  -8   2  14      189.00      171.47     15.30 o 
  -7   2  14       60.79       54.88      9.42 o 
  -6   2  14        0.89       -1.69      8.44 o 
  -5   2  14       11.87        9.02      7.21 o 
  -4   2  14        1.05       -7.28      7.28 o 
  -3   2  14        2.97       -2.25     11.60 o 
  -2   2  14        1.51       -3.49      7.84 o 
  -1   2  14       17.94       22.23      8.46 o 
 -10   3  14       19.72       14.76      8.62 o 
  -9   3  14       34.39       49.33      9.10 o 
  -8   3  14      127.93      119.29     10.30 o 
  -7   3  14      504.12      447.16     16.19 o 
  -6   3  14       12.18       -3.23      7.07 o 
  -5   3  14       48.15       42.27      7.64 o 
  -4   3  14      565.58      560.06     29.80 o 
  -3   3  14      115.91      138.16     12.16 o 
  -2   3  14        4.23       -5.55     12.51 o 
  -1   3  14       97.78      108.98     11.80 o 
  -9   4  14      115.47      126.30      7.93 o 
  -8   4  14        4.99       12.42     10.05 o 
  -7   4  14       11.17       11.89      8.20 o 
  -6   4  14      263.14      273.82     19.58 o 
  -5   4  14      822.73      737.55     18.03 o 
  -4   4  14       97.17       99.15      8.82 o 
  -3   4  14     1425.97     1403.47     35.19 o 
  -2   4  14      171.68      177.55     25.31 o 
  -1   4  14       29.78       35.77     14.06 o 
  -9   5  14       10.23       19.75      6.66 o 
  -8   5  14      469.06      476.25     27.15 o 
  -7   5  14      356.48      343.86     14.66 o 
  -6   5  14       21.61       21.02      7.16 o 
  -5   5  14      472.53      485.70     14.23 o 
  -4   5  14      291.04      308.13     17.85 o 
  -3   5  14      223.39      213.00     13.15 o 
  -2   5  14      602.47      575.83     35.11 o 
  -1   5  14      750.32      742.29     23.42 o 
  -9   6  14       65.92       79.06      9.91 o 
  -8   6  14       49.78       59.43     10.25 o 
  -7   6  14       21.99       31.68      7.45 o 
  -6   6  14      339.86      339.91     12.50 o 
  -5   6  14      387.07      394.95     15.57 o 
  -4   6  14      135.45      120.84     11.20 o 
  -3   6  14      539.54      580.94     20.13 o 
  -2   6  14      407.49      408.48     17.15 o 
  -1   6  14       51.16       61.23     10.63 o 
  -9   7  14       27.72       14.58     14.69 o 
  -8   7  14       38.61       27.49      6.67 o 
  -7   7  14       84.88       79.13      8.05 o 
  -6   7  14      152.84      143.96     11.42 o 
  -5   7  14       34.83       25.87      8.88 o 
  -4   7  14        2.03       -5.15      8.71 o 
  -3   7  14       12.23        4.59      8.91 o 
  -2   7  14        3.36        4.58     16.65 o 
  -9   8  14      167.66      162.50     11.01 o 
  -8   8  14      104.46      101.53     13.91 o 
  -7   8  14      140.21      134.91      8.84 o 
  -6   8  14      380.85      387.15     12.99 o 
  -5   8  14       87.39       76.63      9.89 o 
  -4   8  14       16.99       41.83      9.48 o 
  -3   8  14      352.32      342.22     15.77 o 
  -2   8  14      137.82      130.18     17.38 o 
  -9   9  14      111.48      113.66     10.17 o 
  -8   9  14       94.59      102.50      8.76 o 
  -7   9  14      293.76      280.25     11.22 o 
  -6   9  14        5.14        8.73      8.68 o 
  -5   9  14      564.55      592.69     32.68 o 
  -4   9  14      685.94      659.94     20.83 o 
  -3   9  14       24.37       33.36      9.45 o 
  -2   9  14      181.26      178.99     12.37 o 
  -8  10  14       30.17       32.86      7.86 o 
  -7  10  14       44.06       42.95      9.99 o 
  -6  10  14      212.60      194.90     11.97 o 
  -5  10  14      263.33      252.23     18.79 o 
  -4  10  14      117.28      115.54     10.92 o 
  -3  10  14      212.66      211.54     12.76 o 
  -2  10  14       40.10       41.10      9.60 o 
  -8  11  14      171.62      183.84     10.17 o 
  -7  11  14       43.94       46.51      9.94 o 
  -6  11  14        3.43       -1.86     19.57 o 
  -5  11  14        3.41       17.85      8.64 o 
  -4  11  14        1.80        9.35      8.46 o 
  -3  11  14        2.86       -6.60      8.65 o 
  -8  12  14        5.25        3.07      7.59 o 
  -7  12  14       25.69       17.78     10.30 o 
  -6  12  14       41.83       10.57     13.99 o 
  -5  12  14      164.81      167.27     27.07 o 
  -4  12  14        7.90       12.43      8.92 o 
  -3  12  14       67.54       90.30     10.33 o 
  -7  13  14      121.00      134.42     12.01 o 
  -6  13  14       20.58       -8.60     13.36 o 
  -5  13  14      478.27      494.37     27.61 o 
  -4  13  14      560.41      575.80     18.93 o 
  -3  13  14      201.51      199.19     16.00 o 
  -6  14  14      963.78      959.26     39.17 o 
  -5  14  14      141.99      167.76     18.27 o 
  -4  14  14        1.37        6.98     10.27 o 
  -8   1  15       91.10       80.11     10.58 o 
  -7   1  15      113.28      118.45     11.13 o 
  -6   1  15      121.07      122.10     11.36 o 
  -5   1  15        1.71       -9.29      9.29 o 
  -4   1  15       85.88       84.63      9.54 o 
  -3   1  15       38.76       43.16     10.93 o 
  -8   2  15      446.92      398.79     16.36 o 
  -7   2  15       73.96       66.17     10.23 o 
  -6   2  15        0.75       -3.25      9.01 o 
  -5   2  15      500.87      498.09     15.76 o 
  -4   2  15      413.67      408.61     14.79 o 
  -3   2  15       87.38       86.87      9.64 o 
  -8   3  15        1.65        0.88      9.02 o 
  -7   3  15        2.48       16.05      9.14 o 
  -6   3  15      382.97      391.10     16.08 o 
  -5   3  15       68.79       76.82      8.88 o 
  -4   3  15        8.77       17.09      8.42 o 
  -3   3  15      331.16      322.52     16.58 o 
  -8   4  15      135.14      116.93     10.79 o 
  -7   4  15      163.66      155.74     11.65 o 
  -6   4  15       15.16        6.34      7.69 o 
  -5   4  15        3.52       21.23      8.05 o 
  -4   4  15        1.81        7.14      8.16 o 
  -3   4  15      158.11      134.50     26.44 o 
  -8   5  15       83.12       68.46     11.95 o 
  -7   5  15       23.84       14.33      9.86 o 
  -6   5  15       15.13       33.28      8.12 o 
  -5   5  15        1.05       -5.72      7.59 o 
  -4   5  15      164.52      170.78     13.18 o 
  -3   5  15      136.20      127.64     12.42 o 
  -8   6  15       80.24       86.48     10.05 o 
  -7   6  15       93.25       85.25      8.89 o 
  -6   6  15       13.64       18.26      7.90 o 
  -5   6  15      214.53      204.97     13.45 o 
  -4   6  15      426.49      418.14     17.70 o 
  -7   7  15      232.76      229.60     11.00 o 
  -6   7  15      460.10      486.17     15.08 o 
  -5   7  15        3.64       -0.26      9.55 o 
  -4   7  15       85.03       82.53     11.31 o 
  -7   8  15        3.90        2.76     11.12 o 
  -6   8  15       11.26       18.91      7.96 o 
  -5   8  15      121.74      118.01     16.41 o 
  -4   8  15      185.95      199.40     13.50 o 
  -7   9  15       17.30       13.65      8.95 o 
  -6   9  15        0.17        5.95      9.23 o 
  -5   9  15        8.20        5.73      9.29 o 
                                                 
